# Supplementary material for: Microbial Community Structure Driven by a Volcanic Gradient in Glaciers of the Antarctic Archipelago South Shetland
Source: Microorganisms. 2021 Feb 14;9(2):392. doi: 10.3390/microorganisms9020392 (PMC7917679; doi:10.3390/microorganisms9020392)
Supplement: Supplementary file 1 [file microorganisms-09-00392-s001.zip]

Archive with 5 entries (4 files):
- microorganisms-1097587 supplementary/
- microorganisms-1097587 supplementary/microorganisms-1097587-supplementary.doc
- microorganisms-1097587 supplementary/microorganisms-1097587-supplementary.pdf
- microorganisms-1097587 supplementary/Table S2.xlsx
- microorganisms-1097587 supplementary/Table S3.xlsx
