# Supplementary material for: Microbial Community Structure Driven by a Volcanic Gradient in Glaciers of the Antarctic Archipelago South Shetland
Source: Microorganisms. 2021 Feb 14;9(2):392. doi: 10.3390/microorganisms9020392 (PMC7917679; doi:10.3390/microorganisms9020392)
Supplement: Supplementary file 1 [file microorganisms-09-00392-s001.zip › microorganisms-1097587 supplementary/Table S3.xlsx]

## Sheet: 18S rRNA
Table S3. Analysis of bacterial 18S rRNA
OTU level aggregate counts of 3 sampling replicates
#SampleID							ROJ	MAC	JOH	HUR	QUI	TRA	ECO	MPI
D_0__Eukaryota	D_1__Archaeplastida	D_2__Chloroplastida	D_3__Charophyta	D_4__Phragmoplastophyta	D_5__Zygnematophyceae	D_6__uncultured eukaryote	21	21	21	21	21	21	21	21
D_0__Eukaryota	D_1__Archaeplastida	D_2__Chloroplastida	D_3__Charophyta	D_6__Chaetosphaeridiales	D_7__Chaetosphaeridium	D_8__uncultured Chlorophyta	0	0	0	0	1	0	0	0
D_0__Eukaryota	D_1__Archaeplastida	D_2__Chloroplastida	D_3__Charophyta	D_6__Embryophyta	D_7__uncultured	D_8__uncultured Dunaliellaceae	0	10	0	0	0	0	0	0
D_0__Eukaryota	D_1__Archaeplastida	D_2__Chloroplastida	D_3__Charophyta	D_6__Zygnematales	D_7__Mesotaenium	D_8__Mesotaenium berggrenii	0	1	0	5	0	0	0	55
D_0__Eukaryota	D_1__Archaeplastida	D_2__Chloroplastida	D_3__Chlorophyta	Ambiguous_taxa	Ambiguous_taxa	Ambiguous_taxa	2622	495	82	8	14688	33411	6255	12708
D_0__Eukaryota	D_1__Archaeplastida	D_2__Chloroplastida	D_3__Chlorophyta	D_4__Chlorophyceae	Ambiguous_taxa	Ambiguous_taxa	2017	2085	14	3688	1991	679	866	678
D_0__Eukaryota	D_1__Archaeplastida	D_2__Chloroplastida	D_3__Chlorophyta	D_4__Chlorophyceae	D_5__Bracteacoccus sp. KF-2011e	D_6__Bracteacoccus sp. KF-2011e	0	1	0	0	2	0	0	1
D_0__Eukaryota	D_1__Archaeplastida	D_2__Chloroplastida	D_3__Chlorophyta	D_4__Chlorophyceae	D_5__Carteria sp. NIES-3903	D_6__Carteria sp. NIES-3903	0	2	3	1	0	2	1	0
D_0__Eukaryota	D_1__Archaeplastida	D_2__Chloroplastida	D_3__Chlorophyta	D_4__Chlorophyceae	D_5__Caryophyllaceae environmental sample	D_6__Caryophyllaceae environmental sample	0	0	0	0	3	1	1	0
D_0__Eukaryota	D_1__Archaeplastida	D_2__Chloroplastida	D_3__Chlorophyta	D_4__Chlorophyceae	D_5__Chlamydomonadaceae sp. NDem9/21T-11d	D_6__Chlamydomonadaceae sp. NDem9/21T-11d	0	11	0	0	0	0	0	0
D_0__Eukaryota	D_1__Archaeplastida	D_2__Chloroplastida	D_3__Chlorophyta	D_4__Chlorophyceae	D_5__Chlamydomonadaceae sp. Pic6/3T-3w	D_6__Chlamydomonadaceae sp. Pic6/3T-3w	0	0	0	1	0	0	0	0
D_0__Eukaryota	D_1__Archaeplastida	D_2__Chloroplastida	D_3__Chlorophyta	D_4__Chlorophyceae	D_5__Chlamydomonadaceae sp. RT1n14cul	D_6__Chlamydomonadaceae sp. RT1n14cul	0	0	0	0	0	9	3	0
D_0__Eukaryota	D_1__Archaeplastida	D_2__Chloroplastida	D_3__Chlorophyta	D_4__Chlorophyceae	D_5__Chlamydomonas sp. 1 ZL-2012	D_6__Chlamydomonas sp. 1 ZL-2012	0	0	0	0	0	0	1	0
D_0__Eukaryota	D_1__Archaeplastida	D_2__Chloroplastida	D_3__Chlorophyta	D_4__Chlorophyceae	D_5__Chlamydomonas sp. CCAP 11/141	D_6__Chlamydomonas sp. CCAP 11/141	0	0	0	0	0	0	0	1
D_0__Eukaryota	D_1__Archaeplastida	D_2__Chloroplastida	D_3__Chlorophyta	D_4__Chlorophyceae	D_5__Chlamydomonas sp. CYB1	D_6__Chlamydomonas sp. CYB1	1	0	0	0	0	0	0	0
D_0__Eukaryota	D_1__Archaeplastida	D_2__Chloroplastida	D_3__Chlorophyta	D_4__Chlorophyceae	D_5__Chlamydomonas sp. KIOST-1	D_6__Chlamydomonas sp. KIOST-1	0	0	0	0	0	1	0	0
D_0__Eukaryota	D_1__Archaeplastida	D_2__Chloroplastida	D_3__Chlorophyta	D_4__Chlorophyceae	D_5__Pseudochlorella subsphaerica		0	0	0	4604	0	0	0	0
D_0__Eukaryota	D_1__Archaeplastida	D_2__Chloroplastida	D_3__Chlorophyta	D_4__Chlorophyceae	D_5__Chloromonas sp. D-CU581C	D_6__Chloromonas sp. D-CU581C	0	3	0	2	2	1	2	1
D_0__Eukaryota	D_1__Archaeplastida	D_2__Chloroplastida	D_3__Chlorophyta	D_4__Chlorophyceae	D_5__Chlorophyta sp. QUCCCM16	D_6__Chlorophyta sp. QUCCCM16	3	2	0	1	5	0	0	3
D_0__Eukaryota	D_1__Archaeplastida	D_2__Chloroplastida	D_3__Chlorophyta	D_4__Chlorophyceae	D_5__Chlorophyta sp. QUCCCM73	D_6__Chlorophyta sp. QUCCCM73	0	0	0	1	0	0	0	0
D_0__Eukaryota	D_1__Archaeplastida	D_2__Chloroplastida	D_3__Chlorophyta	D_4__Chlorophyceae	D_5__Desmodesmus sp. WC01	D_6__Desmodesmus sp. WC01	0	0	0	0	2	0	0	1
D_0__Eukaryota	D_1__Archaeplastida	D_2__Chloroplastida	D_3__Chlorophyta	D_4__Chlorophyceae	D_5__Dicksoniaceae environmental sample	D_6__Dicksoniaceae environmental sample	0	1	0	1	4	1	1	0
D_0__Eukaryota	D_1__Archaeplastida	D_2__Chloroplastida	D_3__Chlorophyta	D_4__Chlorophyceae	D_5__Dunaliella sp. Persian Gulf	D_6__Dunaliella sp. Persian Gulf	0	0	0	0	0	2	0	0
D_0__Eukaryota	D_1__Archaeplastida	D_2__Chloroplastida	D_3__Chlorophyta	D_4__Chlorophyceae	D_5__Geraniales environmental sample	D_6__Geraniales environmental sample	15	5	0	0	1	6	1	0
D_0__Eukaryota	D_1__Archaeplastida	D_2__Chloroplastida	D_3__Chlorophyta	D_4__Chlorophyceae	D_5__Incertae Sedis	D_6__uncultured Chlorophyta	0	0	0	16	0	0	0	0
D_0__Eukaryota	D_1__Archaeplastida	D_2__Chloroplastida	D_3__Chlorophyta	D_4__Chlorophyceae	D_5__Microspora sp. UTEX LB472	D_6__Microspora sp. UTEX LB472	1	0	0	0	0	1	0	0
D_0__Eukaryota	D_1__Archaeplastida	D_2__Chloroplastida	D_3__Chlorophyta	D_4__Chlorophyceae	D_5__Neochloris sp. GM4e	D_6__Neochloris sp. GM4e	0	0	0	1	1	1	0	1
D_0__Eukaryota	D_1__Archaeplastida	D_2__Chloroplastida	D_3__Chlorophyta	D_4__Chlorophyceae	D_5__Protosiphon sp. QUCCCM75	D_6__Protosiphon sp. QUCCCM75	0	0	0	0	0	0	1	1
D_0__Eukaryota	D_1__Archaeplastida	D_2__Chloroplastida	D_3__Chlorophyta	D_4__Chlorophyceae	D_5__Scenedesmaceae sp. RK49	D_6__Scenedesmaceae sp. RK49	0	0	0	0	0	1	0	0
D_0__Eukaryota	D_1__Archaeplastida	D_2__Chloroplastida	D_3__Chlorophyta	D_4__Chlorophyceae	D_5__Scenedesmus sp. KMMCC 401	D_6__Scenedesmus sp. KMMCC 401	0	0	0	0	0	3	0	0
D_0__Eukaryota	D_1__Archaeplastida	D_2__Chloroplastida	D_3__Chlorophyta	D_4__Chlorophyceae	D_5__Viridiplantae environmental sample	D_6__Monostroma grevillei	20683	13414	0	0	0	0	0	0
D_0__Eukaryota	D_1__Archaeplastida	D_2__Chloroplastida	D_3__Chlorophyta	D_4__Chlorophyceae	D_5__uncultured Chlamydomonadales	D_6__uncultured Chlamydomonadales	0	0	0	0	1411	0	0	0
D_0__Eukaryota	D_1__Archaeplastida	D_2__Chloroplastida	D_3__Chlorophyta	D_4__Chlorophyceae	D_5__uncultured Chloromonas	D_6__uncultured Chloromonas	91	484	8	11	151	107	282	314
D_0__Eukaryota	D_1__Archaeplastida	D_2__Chloroplastida	D_3__Chlorophyta	D_4__Chlorophyceae	D_5__uncultured Chlorophyta	D_6__uncultured Chlorophyta	0	475	0	0	0	0	0	0
D_0__Eukaryota	D_1__Archaeplastida	D_2__Chloroplastida	D_3__Chlorophyta	D_4__Chlorophyceae	D_5__uncultured Dunaliella	D_6__uncultured Dunaliella	0	1	0	0	8	11	7	12
D_0__Eukaryota	D_1__Archaeplastida	D_2__Chloroplastida	D_3__Chlorophyta	D_4__Chlorophyceae	D_5__uncultured Dunaliellaceae	D_6__uncultured Dunaliellaceae	1	0	1	0	1	1	1	0
D_0__Eukaryota	D_1__Archaeplastida	D_2__Chloroplastida	D_3__Chlorophyta	D_4__Chlorophyceae	D_5__uncultured Eimeriidae	D_6__uncultured Eimeriidae	0	0	0	0	0	1	0	1
D_0__Eukaryota	D_1__Archaeplastida	D_2__Chloroplastida	D_3__Chlorophyta	D_4__Chlorophyceae	D_5__uncultured Gungnir	D_6__uncultured Gungnir	0	0	1	0	1	1	4	4
D_0__Eukaryota	D_1__Archaeplastida	D_2__Chloroplastida	D_3__Chlorophyta	D_4__Chlorophyceae	D_5__uncultured Pyrobotrys	D_6__uncultured Pyrobotrys	0	0	0	0	0	2	0	0
D_0__Eukaryota	D_1__Archaeplastida	D_2__Chloroplastida	D_3__Chlorophyta	D_4__Chlorophyceae	D_5__uncultured eukaryote	D_6__uncultured eukaryote	75	0	0	0	0	0	0	0
D_0__Eukaryota	D_1__Archaeplastida	D_2__Chloroplastida	D_3__Chlorophyta	D_4__Clade VII	D_5__Subclade A	D_6__prasinophyte sp. RCC3376 (clade VIIA)	0	0	1	0	0	0	0	0
D_0__Eukaryota	D_1__Archaeplastida	D_2__Chloroplastida	D_3__Chlorophyta	D_4__Clade VII	D_5__Subclade A	D_6__uncultured eukaryote	0	0	0	3	0	0	0	0
D_0__Eukaryota	D_1__Archaeplastida	D_2__Chloroplastida	D_3__Chlorophyta	D_4__Mamiellophyceae	Ambiguous_taxa	Ambiguous_taxa	0	0	0	0	0	0	0	1
D_0__Eukaryota	D_1__Archaeplastida	D_2__Chloroplastida	D_3__Chlorophyta	D_4__Mamiellophyceae	D_5__DSGM-81	Ambiguous_taxa	0	0	0	0	1	0	0	0
D_0__Eukaryota	D_1__Archaeplastida	D_2__Chloroplastida	D_3__Chlorophyta	D_4__Mamiellophyceae	D_5__Dolichomastix	D_6__Dolichomastix tenuilepis	0	0	0	0	0	0	1	0
D_0__Eukaryota	D_1__Archaeplastida	D_2__Chloroplastida	D_3__Chlorophyta	D_4__Mamiellophyceae	D_5__uncultured	D_6__uncultured Prasinophyceae	0	0	0	1	1	0	0	0
D_0__Eukaryota	D_1__Archaeplastida	D_2__Chloroplastida	D_3__Chlorophyta	D_4__Prasinophytae	Ambiguous_taxa	Ambiguous_taxa	0	3	1	24	1	0	2	0
D_0__Eukaryota	D_1__Archaeplastida	D_2__Chloroplastida	D_3__Chlorophyta	D_4__Prasinophytae	D_5__shizugawa	Ambiguous_taxa	0	0	0	3	0	0	0	0
D_0__Eukaryota	D_1__Archaeplastida	D_2__Chloroplastida	D_3__Chlorophyta	D_4__Trebouxiophyceae	Ambiguous_taxa	Ambiguous_taxa	0	20876	1407	22214	23044	7634	6961	9681
D_0__Eukaryota	D_1__Archaeplastida	D_2__Chloroplastida	D_3__Chlorophyta	D_4__Trebouxiophyceae	D_5__Chlorella ellipsoidea	D_6__Chlorella ellipsoidea	0	0	1	1	0	154	0	0
D_0__Eukaryota	D_1__Archaeplastida	D_2__Chloroplastida	D_3__Chlorophyta	D_4__Trebouxiophyceae	D_5__Chlorella sp. DN2	D_6__Chlorella sp. DN2	0	0	0	0	1	0	0	0
D_0__Eukaryota	D_1__Archaeplastida	D_2__Chloroplastida	D_3__Chlorophyta	D_4__Trebouxiophyceae	D_5__Chlorella sp. MP-1	D_6__Chlorella sp. MP-1	0	2	0	0	0	0	0	1
D_0__Eukaryota	D_1__Archaeplastida	D_2__Chloroplastida	D_3__Chlorophyta	D_4__Trebouxiophyceae	D_5__Coccomyxa sp. KN-2011-T3	D_6__Coccomyxa sp. KN-2011-T3	0	0	0	0	0	1	2	0
D_0__Eukaryota	D_1__Archaeplastida	D_2__Chloroplastida	D_3__Chlorophyta	D_4__Trebouxiophyceae	D_5__Coccomyxa sp. PL2-3	D_6__Coccomyxa sp. PL2-3	0	0	0	0	1	0	0	0
D_0__Eukaryota	D_1__Archaeplastida	D_2__Chloroplastida	D_3__Chlorophyta	D_4__Trebouxiophyceae	D_5__Marsupiomonas sp. NIES-1410	D_6__Marsupiomonas sp. NIES-1410	0	0	0	0	0	1	0	0
D_0__Eukaryota	D_1__Archaeplastida	D_2__Chloroplastida	D_3__Chlorophyta	D_4__Trebouxiophyceae	D_5__Micractinium conductrix	D_6__Micractinium conductrix	1	0	0	0	1	0	0	0
D_0__Eukaryota	D_1__Archaeplastida	D_2__Chloroplastida	D_3__Chlorophyta	D_4__Trebouxiophyceae	D_5__Phaseoleae environmental sample	D_6__Phaseoleae environmental sample	0	1	0	0	0	0	0	1
D_0__Eukaryota	D_1__Archaeplastida	D_2__Chloroplastida	D_3__Chlorophyta	D_4__Trebouxiophyceae	D_5__Prasiola sp. MK1	D_6__Prasiola sp. MK1	0	0	0	0	3	2	1	2
D_0__Eukaryota	D_1__Archaeplastida	D_2__Chloroplastida	D_3__Chlorophyta	D_4__Trebouxiophyceae	D_5__Symbiochloris symbiontica	D_6__Symbiochloris symbiontica	0	0	0	1	0	0	0	0
D_0__Eukaryota	D_1__Archaeplastida	D_2__Chloroplastida	D_3__Chlorophyta	D_4__Trebouxiophyceae	D_5__Trebouxiophyceae sp. Shy53	D_6__Trebouxiophyceae sp. Shy53	0	0	0	0	0	1	0	0
D_0__Eukaryota	D_1__Archaeplastida	D_2__Chloroplastida	D_3__Chlorophyta	D_4__Trebouxiophyceae	D_5__uncultured Banisveld eukaryote	D_6__uncultured Banisveld eukaryote	1	0	0	0	0	0	0	0
D_0__Eukaryota	D_1__Archaeplastida	D_2__Chloroplastida	D_3__Chlorophyta	D_4__Trebouxiophyceae	D_5__uncultured Chlorophyta	D_6__uncultured Chlorophyta	2	2	0	1	5	4	2	2
D_0__Eukaryota	D_1__Archaeplastida	D_2__Chloroplastida	D_3__Chlorophyta	D_4__Trebouxiophyceae	D_5__uncultured Coccomyxa	D_6__uncultured Coccomyxa	0	1	1	0	0	0	0	0
D_0__Eukaryota	D_1__Archaeplastida	D_2__Chloroplastida	D_3__Chlorophyta	D_4__Trebouxiophyceae	D_5__uncultured Dunaliella	D_6__uncultured Dunaliella	0	0	1	0	1	3	0	1
D_0__Eukaryota	D_1__Archaeplastida	D_2__Chloroplastida	D_3__Chlorophyta	D_4__Trebouxiophyceae	D_5__uncultured Eimeriidae	D_6__uncultured Eimeriidae	0	0	0	0	0	0	0	0
D_0__Eukaryota	D_1__Archaeplastida	D_2__Chloroplastida	D_3__Chlorophyta	D_4__Trebouxiophyceae	D_5__uncultured Elliptochloris	D_6__uncultured Elliptochloris	0	0	0	0	0	0	0	1
D_0__Eukaryota	D_1__Archaeplastida	D_2__Chloroplastida	D_3__Chlorophyta	D_4__Trebouxiophyceae	D_5__uncultured Nannochloris	D_6__uncultured Nannochloris	0	0	0	0	1	0	0	0
D_0__Eukaryota	D_1__Archaeplastida	D_2__Chloroplastida	D_3__Chlorophyta	D_4__Trebouxiophyceae	D_5__uncultured Trebouxiophyceae	D_6__uncultured Trebouxiophyceae	0	0	0	0	0	0	0	0
D_0__Eukaryota	D_1__Archaeplastida	D_2__Chloroplastida	D_3__Chlorophyta	D_4__Trebouxiophyceae	D_5__uncultured marine eukaryote	D_6__uncultured marine eukaryote	3	0	0	0	0	0	0	0
D_0__Eukaryota	D_1__Archaeplastida	D_2__Chloroplastida	D_3__Chlorophyta	D_4__Ulvophyceae	D_5__Trentepohlia sp. TreFl105	D_6__Trentepohlia sp. TreFl105	1	0	0	0	0	0	0	0
D_0__Eukaryota	D_1__Archaeplastida	D_2__Chloroplastida	D_3__Chlorophyta	D_4__Ulvophyceae	D_5__Ulotrichaceae	D_6__Urospora penicilliformis	1	0	0	0	0	114	0	0
D_0__Eukaryota	D_1__Archaeplastida	D_2__Chloroplastida	D_3__Chlorophyta	D_4__Ulvophyceae	D_5__uncultured Ulvophyceae	D_6__Hazenia broadyi	0	0	0	0	0	191	0	0
D_0__Eukaryota	D_1__Archaeplastida	D_2__Chloroplastida	D_3__Chlorophyta	D_4__Ulvophyceae	D_5__Ulotrichaceae	D_6__Urospora neglecta	0	0	0	0	1	80437	0	0
D_0__Eukaryota	D_1__Archaeplastida	D_2__Chloroplastida	D_3__Chlorophyta	D_5__Chaetopeltidales	Ambiguous_taxa	Ambiguous_taxa	1	0	0	1	0	0	0	0
D_0__Eukaryota	D_1__Archaeplastida	D_2__Chloroplastida	D_3__Chlorophyta	D_5__Chaetopeltidales	D_6__Dicranochaete	Ambiguous_taxa	0	0	1	1	0	1	0	0
D_0__Eukaryota	D_1__Archaeplastida	D_2__Chloroplastida	D_3__Chlorophyta	D_5__Chaetopeltidales	D_6__Hormotilopsis	D_7__Hormotilopsis tetravacuolaris	1	0	0	0	0	2	0	1
D_0__Eukaryota	D_1__Archaeplastida	D_2__Chloroplastida	D_3__Chlorophyta	D_5__Chaetopeltidales	D_6__Koshicola	D_7__Koshicola spirodelophila	1	0	0	0	0	0	0	0
D_0__Eukaryota	D_1__Archaeplastida	D_2__Chloroplastida	D_3__Chlorophyta	D_5__Chlamydomonadales	Ambiguous_taxa	Ambiguous_taxa	6	9	23	4	11	47	18	15
D_0__Eukaryota	D_1__Archaeplastida	D_2__Chloroplastida	D_3__Chlorophyta	D_5__Chlamydomonadales	D_6__Asteromonas	Ambiguous_taxa	0	1	0	0	0	1	0	1
D_0__Eukaryota	D_1__Archaeplastida	D_2__Chloroplastida	D_3__Chlorophyta	D_5__Chlamydomonadales	D_6__Brachiomonas	Ambiguous_taxa	0	2	5	1	4	0	0	1
D_0__Eukaryota	D_1__Archaeplastida	D_2__Chloroplastida	D_3__Chlorophyta	D_5__Chlamydomonadales	D_6__Characium	D_7__Characium acuminatum	1	0	0	0	0	0	0	0
D_0__Eukaryota	D_1__Archaeplastida	D_2__Chloroplastida	D_3__Chlorophyta	D_5__Chlamydomonadales	D_6__Chlamydomonas	Ambiguous_taxa	0	0	0	0	0	4	1	1
D_0__Eukaryota	D_1__Archaeplastida	D_2__Chloroplastida	D_3__Chlorophyta	D_5__Chlamydomonadales	D_6__Chlamydomonas	D_7__Chlamydomonas klinobasis	1	0	0	0	7	32	45	25
D_0__Eukaryota	D_1__Archaeplastida	D_2__Chloroplastida	D_3__Chlorophyta	D_5__Chlamydomonadales	D_6__Chloromonas	Ambiguous_taxa	1	0	1	0	1	1	1	0
D_0__Eukaryota	D_1__Archaeplastida	D_2__Chloroplastida	D_3__Chlorophyta	D_5__Chlamydomonadales	D_6__Chloromonas	D_7__Chloromonas nivalis	1	0	0	0	0	0	0	0
D_0__Eukaryota	D_1__Archaeplastida	D_2__Chloroplastida	D_3__Chlorophyta	D_5__Chlamydomonadales	D_6__Chloromonas	D_7__Chloromonas radiata	1	1	0	2	3	1	1	0
D_0__Eukaryota	D_1__Archaeplastida	D_2__Chloroplastida	D_3__Chlorophyta	D_5__Chlamydomonadales	D_6__Chloromonas	D_7__Chloromonas serbinowi	1	1	3	2	1	1	2	0
D_0__Eukaryota	D_1__Archaeplastida	D_2__Chloroplastida	D_3__Chlorophyta	D_5__Chlamydomonadales	D_6__Cylindrocapsa	D_7__Cylindrocapsa geminella	0	1	1	0	0	1	0	1
D_0__Eukaryota	D_1__Archaeplastida	D_2__Chloroplastida	D_3__Chlorophyta	D_5__Chlamydomonadales	D_6__Dunaliella	Ambiguous_taxa	0	0	0	0	0	3	0	3
D_0__Eukaryota	D_1__Archaeplastida	D_2__Chloroplastida	D_3__Chlorophyta	D_5__Chlamydomonadales	D_6__Dunaliella	D_7__Dunaliella salina	0	0	0	0	0	2	1	1
D_0__Eukaryota	D_1__Archaeplastida	D_2__Chloroplastida	D_3__Chlorophyta	D_5__Chlamydomonadales	D_6__Dysmorphococcus	D_7__Dysmorphococcus globosus	0	0	0	0	1	0	0	0
D_0__Eukaryota	D_1__Archaeplastida	D_2__Chloroplastida	D_3__Chlorophyta	D_5__Chlamydomonadales	D_6__Hafniomonas	Ambiguous_taxa	2	1	6	0	3	1	1	1
D_0__Eukaryota	D_1__Archaeplastida	D_2__Chloroplastida	D_3__Chlorophyta	D_5__Chlamydomonadales	D_6__Hafniomonas	D_7__Hafniomonas reticulata	0	0	3	1	4	0	3	1
D_0__Eukaryota	D_1__Archaeplastida	D_2__Chloroplastida	D_3__Chlorophyta	D_5__Chlamydomonadales	D_6__Hapalochloris	D_7__Hapalochloris nozakii	0	0	2	0	2	4	1	2
D_0__Eukaryota	D_1__Archaeplastida	D_2__Chloroplastida	D_3__Chlorophyta	D_5__Chlamydomonadales	D_6__Microglena	Ambiguous_taxa	1	0	0	0	0	5	9	34
D_0__Eukaryota	D_1__Archaeplastida	D_2__Chloroplastida	D_3__Chlorophyta	D_5__Chlamydomonadales	D_6__Microglena	D_7__Microglena monadina	6	0	1	2	36	181	52	83
D_0__Eukaryota	D_1__Archaeplastida	D_2__Chloroplastida	D_3__Chlorophyta	D_5__Chlamydomonadales	D_6__Oophila	Ambiguous_taxa	0	0	0	0	0	4	1	0
D_0__Eukaryota	D_1__Archaeplastida	D_2__Chloroplastida	D_3__Chlorophyta	D_5__Chlamydomonadales	D_6__Pachycladella	D_7__Pachycladella umbrina	0	1	0	0	0	0	0	0
D_0__Eukaryota	D_1__Archaeplastida	D_2__Chloroplastida	D_3__Chlorophyta	D_5__Chlamydomonadales	D_6__Pascherina	D_7__Pascherina tetras	1	0	0	0	1	0	0	0
D_0__Eukaryota	D_1__Archaeplastida	D_2__Chloroplastida	D_3__Chlorophyta	D_5__Chlamydomonadales	D_6__Polytoma	D_7__Chlamydomonas leiostraca	0	1	1	5	11	17	8	16
D_0__Eukaryota	D_1__Archaeplastida	D_2__Chloroplastida	D_3__Chlorophyta	D_5__Chlamydomonadales	D_6__Polytoma	D_7__Polytoma oviforme	43	20	36	44	98	198	50	69
D_0__Eukaryota	D_1__Archaeplastida	D_2__Chloroplastida	D_3__Chlorophyta	D_5__Chlamydomonadales	D_6__Volvox	D_7__Volvox tertius	0	0	0	0	0	1	0	0
D_0__Eukaryota	D_1__Archaeplastida	D_2__Chloroplastida	D_3__Chlorophyta	D_5__Chlorellales	D_6__Chlorella	D_7__Chlorella pulchelloides	0	1	0	1	0	0	0	1
D_0__Eukaryota	D_1__Archaeplastida	D_2__Chloroplastida	D_3__Chlorophyta	D_5__Chlorellales	D_6__Chlorella	D_7__Neodesmus pupukensis	0	0	0	1	0	0	0	0
D_0__Eukaryota	D_1__Archaeplastida	D_2__Chloroplastida	D_3__Chlorophyta	D_5__Chlorellales	D_6__Heveochlorella	D_7__Heveochlorella hainangensis	0	0	0	1	0	0	0	1
D_0__Eukaryota	D_1__Archaeplastida	D_2__Chloroplastida	D_3__Chlorophyta	D_5__Chlorellales	D_6__Tetrastrum	Ambiguous_taxa	0	0	0	0	1	0	0	0
D_0__Eukaryota	D_1__Archaeplastida	D_2__Chloroplastida	D_3__Chlorophyta	D_5__Chlorodendrales	D_6__Tetraselmis	Ambiguous_taxa	1	0	0	1	0	1	0	0
D_0__Eukaryota	D_1__Archaeplastida	D_2__Chloroplastida	D_3__Chlorophyta	D_5__Chlorosarcinales	D_6__Chlorosarcina	D_7__Chlorosarcina stigmatica	1	0	0	1	3	33	30	10
D_0__Eukaryota	D_1__Archaeplastida	D_2__Chloroplastida	D_3__Chlorophyta	D_5__Cladophorales	D_6__Valonia	D_7__Valonia utricularis	0	0	0	0	0	0	1	0
D_0__Eukaryota	D_1__Archaeplastida	D_2__Chloroplastida	D_3__Chlorophyta	D_5__Dolichomastigales	D_6__Crustomastix	D_7__uncultured freshwater eukaryote	1	0	2	1	2	1	0	1
D_0__Eukaryota	D_1__Archaeplastida	D_2__Chloroplastida	D_3__Chlorophyta	D_5__Incertae Sedis	D_6__Botryococcus	D_7__Botryococcus braunii	1	0	1	0	0	1	0	0
D_0__Eukaryota	D_1__Archaeplastida	D_2__Chloroplastida	D_3__Chlorophyta	D_5__Incertae Sedis	D_6__Carteria	Ambiguous_taxa	0	1	0	1	1	7	0	5
D_0__Eukaryota	D_1__Archaeplastida	D_2__Chloroplastida	D_3__Chlorophyta	D_5__Incertae Sedis	D_6__Lemmermannia	D_7__Lemmermannia tetrapedia	0	1	0	0	1	0	0	0
D_0__Eukaryota	D_1__Archaeplastida	D_2__Chloroplastida	D_3__Chlorophyta	D_5__Incertae Sedis	D_6__Lemmermannia	D_7__Lemmermannia triangularis	0	0	0	0	0	1	0	1
D_0__Eukaryota	D_1__Archaeplastida	D_2__Chloroplastida	D_3__Chlorophyta	D_5__Incertae Sedis	D_6__Parachloroidium	D_7__Parachloroidium lobatum	0	0	0	0	0	22	0	0
D_0__Eukaryota	D_1__Archaeplastida	D_2__Chloroplastida	D_3__Chlorophyta	D_5__Incertae Sedis	D_6__Parietochloris	Ambiguous_taxa	0	0	0	3	0	0	0	1
D_0__Eukaryota	D_1__Archaeplastida	D_2__Chloroplastida	D_3__Chlorophyta	D_5__Incertae Sedis	D_6__Spermatozopsis	D_7__Spermatozopsis similis	0	0	0	0	0	1	0	0
D_0__Eukaryota	D_1__Archaeplastida	D_2__Chloroplastida	D_3__Chlorophyta	D_5__Incertae Sedis	D_6__Tetraflagellochloris	D_7__Tetraflagellochloris mauritanica	1	2	0	1	2	0	0	1
D_0__Eukaryota	D_1__Archaeplastida	D_2__Chloroplastida	D_3__Chlorophyta	D_5__Mamiellales	D_6__Bathycoccus	Ambiguous_taxa	1	0	0	1	0	0	0	0
D_0__Eukaryota	D_1__Archaeplastida	D_2__Chloroplastida	D_3__Chlorophyta	D_5__Mamiellales	D_6__Bathycoccus	D_7__uncultured eukaryote	15	8	0	8	8	3	583	2
D_0__Eukaryota	D_1__Archaeplastida	D_2__Chloroplastida	D_3__Chlorophyta	D_5__Mamiellales	D_6__Mamiella	D_7__Prasinophyceae sp. RCC391	0	0	0	1	0	0	0	0
D_0__Eukaryota	D_1__Archaeplastida	D_2__Chloroplastida	D_3__Chlorophyta	D_5__Microthamniales	D_6__Elliptochloris	D_7__Elliptochloris philistinensis	0	0	0	0	0	8	0	0
D_0__Eukaryota	D_1__Archaeplastida	D_2__Chloroplastida	D_3__Chlorophyta	D_5__Microthamniales	D_6__Pseudomarvania	D_7__Pseudomarvania aerophytica	3	7	0	2	7	2	1	3
D_0__Eukaryota	D_1__Archaeplastida	D_2__Chloroplastida	D_3__Chlorophyta	D_5__Monomastigales	D_6__Monomastix	Ambiguous_taxa	0	0	0	0	0	0	25	62
D_0__Eukaryota	D_1__Archaeplastida	D_2__Chloroplastida	D_3__Chlorophyta	D_5__Nephroselmidales	D_6__Nephroselmis	D_7__Nephroselmis rotunda	1	0	0	2	0	0	0	0
D_0__Eukaryota	D_1__Archaeplastida	D_2__Chloroplastida	D_3__Chlorophyta	D_5__Oedogoniales	D_6__Oedogonium	D_7__Oedogonium cardiacum	0	0	0	0	1	0	0	1
D_0__Eukaryota	D_1__Archaeplastida	D_2__Chloroplastida	D_3__Chlorophyta	D_5__Oltmansiellopsidales	D_6__Dangemannia	D_7__Neodangemannia microcystis	0	1	0	0	1	2	0	0
D_0__Eukaryota	D_1__Archaeplastida	D_2__Chloroplastida	D_3__Chlorophyta	D_5__Pedinomonadales	D_6__Pedinomonas	Ambiguous_taxa	2	1	0	3	4	0	2	1
D_0__Eukaryota	D_1__Archaeplastida	D_2__Chloroplastida	D_3__Chlorophyta	D_5__Pedinomonadales	D_6__Pedinomonas	D_7__Pedinomonas sp. M2079/1	1	1	2	1	2	1	2	0
D_0__Eukaryota	D_1__Archaeplastida	D_2__Chloroplastida	D_3__Chlorophyta	D_5__Pedinomonadales	D_6__Pedinomonas	D_7__Pedinomonas sp. UTEX 'LB 1027'	0	0	0	0	1	1	0	0
D_0__Eukaryota	D_1__Archaeplastida	D_2__Chloroplastida	D_3__Chlorophyta	D_5__Pedinomonadales	D_6__Pedinomonas	D_7__Pedinomonas tuberculata	0	0	0	2	0	0	1	0
D_0__Eukaryota	D_1__Archaeplastida	D_2__Chloroplastida	D_3__Chlorophyta	D_5__Pedinomonadales	D_6__Pedinomonas	D_7__uncultured Chlorophyta	0	0	0	0	0	1	0	0
D_0__Eukaryota	D_1__Archaeplastida	D_2__Chloroplastida	D_3__Chlorophyta	D_5__Prasiolales	D_6__Koliella	D_7__Koliella longiseta	29	21	2	20	19	8	15	12
D_0__Eukaryota	D_1__Archaeplastida	D_2__Chloroplastida	D_3__Chlorophyta	D_5__Prasiolales	D_6__Prasiola	D_7__Prasiola furfuracea	0	1	0	0	1	0	0	0
D_0__Eukaryota	D_1__Archaeplastida	D_2__Chloroplastida	D_3__Chlorophyta	D_5__Prasiolales	D_6__Stichococcus	D_7__Stichococcus jenerensis	2	0	0	1	2	0	0	2
D_0__Eukaryota	D_1__Archaeplastida	D_2__Chloroplastida	D_3__Chlorophyta	D_5__Pyramimonadales	D_6__Cymbomonas	D_7__Cymbomonas tetramitiformis	0	0	0	1	0	0	0	0
D_0__Eukaryota	D_1__Archaeplastida	D_2__Chloroplastida	D_3__Chlorophyta	D_5__Sphaeropleales	Ambiguous_taxa	Ambiguous_taxa	1	0	0	0	0	0	0	0
D_0__Eukaryota	D_1__Archaeplastida	D_2__Chloroplastida	D_3__Chlorophyta	D_5__Sphaeropleales	D_6__Ankistrodesmus	D_7__Ankistrodesmus falcatus	1	1	1	5	1	1	1	0
D_0__Eukaryota	D_1__Archaeplastida	D_2__Chloroplastida	D_3__Chlorophyta	D_5__Sphaeropleales	D_6__Bracteacoccus	D_7__Bracteacoccus ruber	8	6	1	3	9	1	4	2
D_0__Eukaryota	D_1__Archaeplastida	D_2__Chloroplastida	D_3__Chlorophyta	D_5__Sphaeropleales	D_6__Dictyochloris	D_7__Dictyochloris fragrans	0	0	0	0	0	0	0	0
D_0__Eukaryota	D_1__Archaeplastida	D_2__Chloroplastida	D_3__Chlorophyta	D_5__Sphaeropleales	D_6__Dictyococcus	Ambiguous_taxa	0	0	0	0	0	0	1	0
D_0__Eukaryota	D_1__Archaeplastida	D_2__Chloroplastida	D_3__Chlorophyta	D_5__Sphaeropleales	D_6__Dictyococcus	D_7__uncultured eukaryote	1199	0	1	0	0	15	265	884
D_0__Eukaryota	D_1__Archaeplastida	D_2__Chloroplastida	D_3__Chlorophyta	D_5__Sphaeropleales	D_6__Monoraphidium	D_7__Monoraphidium convolutum	1	1	0	0	1	0	0	0
D_0__Eukaryota	D_1__Archaeplastida	D_2__Chloroplastida	D_3__Chlorophyta	D_5__Sphaeropleales	D_6__Monoraphidium	D_7__Monoraphidium minutum	0	1	0	0	0	0	0	0
D_0__Eukaryota	D_1__Archaeplastida	D_2__Chloroplastida	D_3__Chlorophyta	D_5__Sphaeropleales	D_6__Mychonastes	Ambiguous_taxa	0	0	0	0	0	1	0	0
D_0__Eukaryota	D_1__Archaeplastida	D_2__Chloroplastida	D_3__Chlorophyta	D_5__Sphaeropleales	D_6__Mychonastes	D_7__uncultured Chlorophyta	0	0	0	0	0	0	0	1
D_0__Eukaryota	D_1__Archaeplastida	D_2__Chloroplastida	D_3__Chlorophyta	D_5__Sphaeropleales	D_6__Neochloris	Ambiguous_taxa	0	0	0	0	0	0	0	1
D_0__Eukaryota	D_1__Archaeplastida	D_2__Chloroplastida	D_3__Chlorophyta	D_5__Sphaeropleales	D_6__Pediastrum	D_7__Pediastrum boryanum f. longicorne	2	1	0	1	3	0	0	0
D_0__Eukaryota	D_1__Archaeplastida	D_2__Chloroplastida	D_3__Chlorophyta	D_5__Sphaeropleales	D_6__Polyedriopsis	D_7__Polyedriopsis spinulosa	0	0	0	0	0	1	1	1
D_0__Eukaryota	D_1__Archaeplastida	D_2__Chloroplastida	D_3__Chlorophyta	D_5__Sphaeropleales	D_6__Protodesmus	D_7__Protodesmus globulifer	0	1	0	0	0	0	0	0
D_0__Eukaryota	D_1__Archaeplastida	D_2__Chloroplastida	D_3__Chlorophyta	D_5__Sphaeropleales	D_6__Pseudopediastrum	D_7__Pseudopediastrum kawraiskyi	0	1	0	2	3	1	1	0
D_0__Eukaryota	D_1__Archaeplastida	D_2__Chloroplastida	D_3__Chlorophyta	D_5__Sphaeropleales	D_6__Radiococcus	Ambiguous_taxa	0	0	0	1	1	0	0	0
D_0__Eukaryota	D_1__Archaeplastida	D_2__Chloroplastida	D_3__Chlorophyta	D_5__Sphaeropleales	D_6__Rotundella	Ambiguous_taxa	0	1	0	0	1	0	0	0
D_0__Eukaryota	D_1__Archaeplastida	D_2__Chloroplastida	D_3__Chlorophyta	D_5__Sphaeropleales	D_6__Scenedesmus	D_7__Scenedesmaceae sp. A2_2	0	0	1	0	1	0	1	0
D_0__Eukaryota	D_1__Archaeplastida	D_2__Chloroplastida	D_3__Chlorophyta	D_5__Sphaeropleales	D_6__Tetradesmus	D_7__Tetradesmus obliquus	0	0	0	0	0	0	1	0
D_0__Eukaryota	D_1__Archaeplastida	D_2__Rhodophyceae	D_3__Bangiales	D_4__Porphyra sp. ZLI1045	D_5__Porphyra sp. ZLI1045	D_6__Porphyra sp. ZLI1045	1	0	0	0	0	0	0	0
D_0__Eukaryota	D_1__Archaeplastida	D_2__Rhodophyceae	D_3__Cyanidiales	D_4__uncultured	D_5__uncultured eukaryote	D_6__uncultured eukaryote	0	0	0	0	0	0	97	33
D_0__Eukaryota	D_1__Centrohelida	D_2__uncultured Sarcosomataceae	D_3__uncultured Sarcosomataceae	D_4__uncultured Sarcosomataceae	D_5__uncultured Sarcosomataceae	D_6__uncultured Sarcosomataceae	0	0	0	0	0	0	0	1
D_0__Eukaryota	D_1__Cryptophyceae	D_2__Cryptomonadales	D_3__Chroomonas	Ambiguous_taxa	Ambiguous_taxa	Ambiguous_taxa	0	0	0	0	1	0	0	0
D_0__Eukaryota	D_1__Excavata	D_2__Discoba	D_3__Jakobida	D_4__Reclinomonas	D_5__metagenome	D_6__metagenome	0	0	0	0	0	0	0	1
D_0__Eukaryota	D_1__Excavata	D_2__Discoba	D_3__Jakobida	D_4__uncultured eukaryote	D_5__uncultured eukaryote	D_6__uncultured eukaryote	0	0	0	0	0	1	0	0
D_0__Eukaryota	D_1__Haptophyta	D_2__Pavlovophyceae	D_3__uncultured eukaryote	D_4__uncultured eukaryote	D_5__uncultured eukaryote	D_6__uncultured eukaryote	0	0	0	0	0	0	0	1
D_0__Eukaryota	D_1__Haptophyta	D_2__Prymnesiophyceae	D_3__Prymnesiales	D_4__OLI51059	Ambiguous_taxa	Ambiguous_taxa	1	0	0	0	0	0	0	0
D_0__Eukaryota	D_1__Haptophyta	D_2__Prymnesiophyceae	D_3__Prymnesiales	D_4__eukaryote clone OLI11056	D_5__eukaryote clone OLI11056	D_6__eukaryote clone OLI11056	1	0	0	0	0	0	0	0
D_0__Eukaryota	D_1__Incertae Sedis	D_2__Ancyromonadida	D_3__Ancyromonas	Ambiguous_taxa	Ambiguous_taxa	Ambiguous_taxa	0	0	0	0	1	0	1	0
D_0__Eukaryota	D_1__Incertae Sedis	D_2__Apusomonadidae	Ambiguous_taxa	Ambiguous_taxa	Ambiguous_taxa	Ambiguous_taxa	1	1	0	0	1	0	1	0
D_0__Eukaryota	D_1__Incertae Sedis	D_2__Apusomonadidae	D_3__Amastigomonas	D_4__uncultured Apusomonadidae	D_5__uncultured Apusomonadidae	D_6__uncultured Apusomonadidae	1	0	0	0	0	0	1	0
D_0__Eukaryota	D_1__Incertae Sedis	D_2__Apusomonadidae	D_3__Amastigomonas	D_4__uncultured eukaryote	D_5__uncultured eukaryote	D_6__uncultured eukaryote	0	0	0	0	1	0	0	1
D_0__Eukaryota	D_1__Incertae Sedis	D_2__Apusomonadidae	D_3__Planomonas	D_4__Planomonas micra	D_5__Planomonas micra	D_6__Planomonas micra	0	0	0	0	1	0	0	0
D_0__Eukaryota	D_1__Incertae Sedis	D_2__Apusomonadidae	D_3__metagenome	D_4__metagenome	D_5__metagenome	D_6__metagenome	0	1	0	0	1	1	1	0
D_0__Eukaryota	D_1__Incertae Sedis	D_2__Apusomonadidae	D_3__uncultured eukaryote	D_4__uncultured eukaryote	D_5__uncultured eukaryote	D_6__uncultured eukaryote	37	0	2	0	2	0	0	1
D_0__Eukaryota	D_1__Incertae Sedis	D_2__Apusomonadidae	D_3__uncultured marine eukaryote	D_4__uncultured marine eukaryote	D_5__uncultured marine eukaryote	D_6__uncultured marine eukaryote	0	0	0	0	0	1	0	0
D_0__Eukaryota	D_1__Incertae Sedis	D_2__Breviatea	D_3__NAMAKO-2	D_4__uncultured eukaryote	D_5__uncultured eukaryote	D_6__uncultured eukaryote	1	1	1	0	2	2	0	0
D_0__Eukaryota	D_1__Incertae Sedis	D_2__Breviatea	D_3__Subulatomonas	D_4__uncultured eukaryote	D_5__uncultured eukaryote	D_6__uncultured eukaryote	0	0	0	0	0	0	0	1
D_0__Eukaryota	D_1__Incertae Sedis	D_2__Palpitomonas	D_3__Palpitomonas bilix	D_4__Palpitomonas bilix	D_5__Palpitomonas bilix	D_6__Palpitomonas bilix	1	0	0	0	0	0	0	0
D_0__Eukaryota	D_1__Incertae Sedis	D_2__Palpitomonas	D_3__uncultured eukaryote	D_4__uncultured eukaryote	D_5__uncultured eukaryote	D_6__uncultured eukaryote	0	0	0	0	0	0	0	1
D_0__Eukaryota	D_1__Incertae Sedis	D_2__Telonema	D_3__uncultured eukaryote	D_4__uncultured eukaryote	D_5__uncultured eukaryote	D_6__Telonema subtilis	15230	0	0	0	1	0	0	0
D_0__Eukaryota	D_1__Opisthokonta	D_2__Aphelidea	D_3__Aphelidium	D_4__Aphelidium aff. melosirae P-1	D_5__Aphelidium aff. melosirae P-1	D_6__Aphelidium aff. melosirae P-1	0	0	0	3	0	0	0	0
D_0__Eukaryota	D_1__Opisthokonta	D_2__Aphelidea	D_3__Aphelidium	D_4__Aphelidium desmodesmi	D_5__Aphelidium desmodesmi	D_6__Aphelidium desmodesmi	18	6	98	0	55	32	78	201
D_0__Eukaryota	D_1__Opisthokonta	D_2__Aphelidea	D_3__Aphelidium	D_4__Aphelidium tribonemae	D_5__Aphelidium tribonemae	D_6__Aphelidium tribonemae	0	0	1	1	0	1	149	59
D_0__Eukaryota	D_1__Opisthokonta	D_2__Aphelidea	D_3__Aphelidium	D_4__uncultured fungus	D_5__uncultured fungus	D_6__uncultured fungus	332	345	6760	1	3364	706	568	1433
D_0__Eukaryota	D_1__Opisthokonta	D_2__Aphelidea	D_3__Paraphelidium	Ambiguous_taxa	Ambiguous_taxa	Ambiguous_taxa	3	0	0	0	0	0	5	4
D_0__Eukaryota	D_1__Opisthokonta	D_2__Aphelidea	D_3__Paraphelidium	D_4__Paraphelidium tribonemae	D_5__Paraphelidium tribonemae	D_6__Paraphelidium tribonemae	344	0	0	0	2	2	317	343
D_0__Eukaryota	D_1__Opisthokonta	D_2__Aphelidea	D_3__Paraphelidium	D_4__uncultured eukaryote	D_5__uncultured eukaryote	D_6__uncultured eukaryote	0	0	0	0	0	0	1	0
D_0__Eukaryota	D_1__Opisthokonta	D_2__Aphelidea	D_3__Paraphelidium	D_4__uncultured opisthokont	D_5__uncultured opisthokont	D_6__uncultured opisthokont	1	0	0	0	0	0	0	0
D_0__Eukaryota	D_1__Opisthokonta	D_2__Aphelidea	D_3__uncultured	Ambiguous_taxa	Ambiguous_taxa	Ambiguous_taxa	3	1	13	1	7	0	2	10
D_0__Eukaryota	D_1__Opisthokonta	D_2__Aphelidea	D_3__uncultured	D_4__uncultured Chytridiomycota	D_5__uncultured Chytridiomycota	D_6__uncultured Chytridiomycota	0	0	0	743	0	0	0	0
D_0__Eukaryota	D_1__Opisthokonta	D_2__Aphelidea	D_3__uncultured	D_4__uncultured eukaryote	D_5__uncultured eukaryote	D_6__uncultured eukaryote	4	0	7	8	10	1	3	2
D_0__Eukaryota	D_1__Opisthokonta	D_2__Aphelidea	D_3__uncultured	D_4__uncultured fungus	D_5__uncultured fungus	D_6__uncultured fungus	8	8	23	18	21	3	5	6
D_0__Eukaryota	D_1__Opisthokonta	D_2__Aphelidea	D_3__uncultured fungus	D_4__uncultured fungus	D_5__uncultured fungus	D_6__uncultured fungus	1	0	0	0	0	0	0	0
D_0__Eukaryota	D_1__Opisthokonta	D_2__Holozoa	Ambiguous_taxa	Ambiguous_taxa	Ambiguous_taxa	Ambiguous_taxa	1	0	0	0	1	0	10	15
D_0__Eukaryota	D_1__Opisthokonta	D_2__Holozoa	D_3__Choanoflagellida	Ambiguous_taxa	Ambiguous_taxa	Ambiguous_taxa	0	0	1	2	1	0	1	0
D_0__Eukaryota	D_1__Opisthokonta	D_2__Holozoa	D_3__Choanoflagellida	D_4__Acanthoecida	D_5__Stephanoecidae	D_6__uncultured eukaryote	0	0	1	0	0	0	1	1
D_0__Eukaryota	D_1__Opisthokonta	D_2__Holozoa	D_3__Choanoflagellida	D_4__Clade L	D_5__uncultured freshwater eukaryote	D_6__uncultured freshwater eukaryote	0	0	4	1	1	0	1	1
D_0__Eukaryota	D_1__Opisthokonta	D_2__Holozoa	D_3__Choanoflagellida	D_4__Craspedida	D_5__Salpingoecidae	Ambiguous_taxa	1	1	0	0	1	0	1	0
D_0__Eukaryota	D_1__Opisthokonta	D_2__Holozoa	D_3__Choanoflagellida	D_4__Craspedida	D_5__Salpingoecidae	D_6__Salpingoeca kvevrii	0	0	0	0	0	0	3	1
D_0__Eukaryota	D_1__Opisthokonta	D_2__Holozoa	D_3__Choanoflagellida	D_4__Craspedida	D_5__Salpingoecidae	D_6__metagenome	0	0	2	1	1	0	0	0
D_0__Eukaryota	D_1__Opisthokonta	D_2__Holozoa	D_3__Choanoflagellida	D_4__Craspedida	D_5__Salpingoecidae	D_6__uncultured choanoflagellate	0	0	0	0	1	0	1	0
D_0__Eukaryota	D_1__Opisthokonta	D_2__Holozoa	D_3__Choanoflagellida	D_4__Craspedida	D_5__Salpingoecidae	D_6__uncultured eukaryote	7	0	0	0	0	0	1	1
D_0__Eukaryota	D_1__Opisthokonta	D_2__Holozoa	D_3__Choanoflagellida	D_4__Craspedida	D_5__Salpingoecidae	D_6__uncultured freshwater eukaryote	0	0	0	0	0	0	0	1
D_0__Eukaryota	D_1__Opisthokonta	D_2__Holozoa	D_3__Choanoflagellida	D_4__Craspedida	D_5__uncultured	D_6__uncultured eukaryote	0	0	0	0	0	1	0	0
D_0__Eukaryota	D_1__Opisthokonta	D_2__Holozoa	D_3__Choanoflagellida	D_4__Craspedida	D_5__uncultured choanoflagellate	D_6__uncultured choanoflagellate	1	0	0	0	0	0	0	0
D_0__Eukaryota	D_1__Opisthokonta	D_2__Holozoa	D_3__Choanoflagellida	D_5__Acanthoecidae	D_6__Pleurasiga	D_7__Pleurasiga reynoldsii	1	0	3	0	0	0	0	1
D_0__Eukaryota	D_1__Opisthokonta	D_2__Holozoa	D_3__Choanoflagellida	D_5__Codonosigidae	D_6__Codosiga	D_7__Codosiga sp. FFN-2011	0	0	0	0	0	6	0	0
D_0__Eukaryota	D_1__Opisthokonta	D_2__Holozoa	D_3__Choanoflagellida	D_5__Codonosigidae	D_6__Monosiga	D_7__Monosiga ovata	0	0	0	0	0	0	0	1
D_0__Eukaryota	D_1__Opisthokonta	D_2__Holozoa	D_3__Choanoflagellida	D_5__Codosigidae	D_6__Freshwater Choanoflagellates 1	Ambiguous_taxa	299	1	0	0	0	0	0	0
D_0__Eukaryota	D_1__Opisthokonta	D_2__Holozoa	D_3__Choanoflagellida	D_5__Codosigidae	D_6__Freshwater Choanoflagellates 1	D_7__uncultured eukaryote	1	0	0	0	0	0	0	0
D_0__Eukaryota	D_1__Opisthokonta	D_2__Holozoa	D_3__Choanoflagellida	D_5__Codosigidae	D_6__Lagenoeca	Ambiguous_taxa	0	0	0	0	1	0	0	0
D_0__Eukaryota	D_1__Opisthokonta	D_2__Holozoa	D_3__Choanoflagellida	D_5__Codosigidae	D_6__Lagenoeca	D_7__uncultured eukaryote	0	1	1	0	0	2	0	1
D_0__Eukaryota	D_1__Opisthokonta	D_2__Holozoa	D_3__Choanoflagellida	D_5__Salpingoecidae	D_6__Freshwater Choanoflagellates 2	D_7__uncultured freshwater eukaryote	0	0	0	0	0	0	0	1
D_0__Eukaryota	D_1__Opisthokonta	D_2__Holozoa	D_3__Choanoflagellida	D_5__Salpingoecidae	D_6__Hartaetosiga	D_7__Hartaetosiga minima	0	0	0	0	1	0	0	0
D_0__Eukaryota	D_1__Opisthokonta	D_2__Holozoa	D_3__Choanoflagellida	D_5__Salpingoecidae	D_6__Salpingoeca	D_7__Salpingoeca euryoecia	0	0	0	0	0	1	0	0
D_0__Eukaryota	D_1__Opisthokonta	D_2__Holozoa	D_3__Choanoflagellida	D_5__Salpingoecidae	D_6__Salpingoeca	D_7__Salpingoeca tuba	0	1	0	0	0	0	2	1
D_0__Eukaryota	D_1__Opisthokonta	D_2__Holozoa	D_3__Choanoflagellida	D_5__Salpingoecidae	D_6__Salpingoeca	D_7__metagenome	0	0	0	0	0	0	0	1
D_0__Eukaryota	D_1__Opisthokonta	D_2__Holozoa	D_3__Choanoflagellida	D_5__Salpingoecidae	D_6__Salpingoeca	D_7__uncultured eukaryote	0	0	0	0	0	1	0	0
D_0__Eukaryota	D_1__Opisthokonta	D_2__Holozoa	D_3__Choanoflagellida	D_5__Stephanoecidae	D_6__Calliacantha	Ambiguous_taxa	0	0	0	1	0	0	0	0
D_0__Eukaryota	D_1__Opisthokonta	D_2__Holozoa	D_3__Choanoflagellida	D_5__Stephanoecidae	D_6__Diaphanoeca	D_7__Crinolina isefiordensis	0	0	0	0	1	0	0	0
D_0__Eukaryota	D_1__Opisthokonta	D_2__Holozoa	D_3__Choanoflagellida	D_5__Stephanoecidae	D_6__Diaphanoeca	D_7__uncultured marine eukaryote	0	0	0	0	1	0	0	0
D_0__Eukaryota	D_1__Opisthokonta	D_2__Holozoa	D_3__Choanoflagellida	D_5__Stephanoecidae	D_6__Marine Choanoflagellates 1	Ambiguous_taxa	0	0	1	0	1	0	0	0
D_0__Eukaryota	D_1__Opisthokonta	D_2__Holozoa	D_3__Choanoflagellida	D_5__Stephanoecidae	D_6__Marine Choanoflagellates 1	D_7__uncultured eukaryote	0	0	0	0	0	0	0	1
D_0__Eukaryota	D_1__Opisthokonta	D_2__Holozoa	D_3__Choanoflagellida	D_5__Stephanoecidae	D_6__Marine Choanoflagellates 2	D_7__uncultured marine eukaryote	0	0	0	0	0	0	1	0
D_0__Eukaryota	D_1__Opisthokonta	D_2__Holozoa	D_3__Choanoflagellida	D_5__Stephanoecidae	D_6__Stephanoeca	D_7__uncultured eukaryote	1	0	0	0	0	0	1	4
D_0__Eukaryota	D_1__Opisthokonta	D_2__Holozoa	D_3__Choanoflagellida	D_5__Stephanoecidae	D_6__Stephanoeca	D_7__uncultured marine eukaryote	0	0	0	0	1	0	1	6
D_0__Eukaryota	D_1__Opisthokonta	D_2__Holozoa	D_3__Eccrinales	D_4__Enterobryus	D_5__Enterobryus sp. ID-165-G2	D_6__Enterobryus sp. ID-165-G2	0	0	1	0	0	0	0	0
D_0__Eukaryota	D_1__Opisthokonta	D_2__Holozoa	D_3__Eccrinales	D_4__Parataeniella	D_5__Parataeniella sp. Boi-14-W5	D_6__Parataeniella sp. Boi-14-W5	0	0	0	0	1	0	0	0
D_0__Eukaryota	D_1__Opisthokonta	D_2__Holozoa	D_3__Filasterea	D_5__Capsasporidae	D_6__Marine Group	Ambiguous_taxa	0	0	0	1	3	0	2	2
D_0__Eukaryota	D_1__Opisthokonta	D_2__Holozoa	D_3__Filasterea	D_5__Capsasporidae	D_6__Marine Group	D_7__uncultured marine eukaryote	0	0	0	0	0	1	0	0
D_0__Eukaryota	D_1__Opisthokonta	D_2__Holozoa	D_3__Ichthyosporea	Ambiguous_taxa	Ambiguous_taxa	Ambiguous_taxa	0	0	0	0	1	0	0	0
D_0__Eukaryota	D_1__Opisthokonta	D_2__Holozoa	D_3__Ichthyosporea	D_4__Ichthyophonae	D_5__Abeoformidae	D_6__uncultured Amoebidium	0	0	0	0	0	0	0	1
D_0__Eukaryota	D_1__Opisthokonta	D_2__Holozoa	D_3__Ichthyosporea	D_5__Abeoformidae	D_6__Pirum	Ambiguous_taxa	0	0	0	0	0	1	1	0
D_0__Eukaryota	D_1__Opisthokonta	D_2__Holozoa	D_3__Ichthyosporea	D_5__Rhinosporideacae	D_6__Amphibiothecum	D_7__Amphibiothecum penneri	0	0	0	0	1	0	1	0
D_0__Eukaryota	D_1__Opisthokonta	D_2__Nucletmycea	D_3__Fungi	Ambiguous_taxa	Ambiguous_taxa	Ambiguous_taxa	7	783	24479	9	6079	10839	1998	5342
D_0__Eukaryota	D_1__Opisthokonta	D_2__Nucletmycea	D_3__Fungi	Ambiguous_taxa	Ambiguous_taxa	D_11__uncultured eukaryote	0	312	0	0	0	42	12	49
D_0__Eukaryota	D_1__Opisthokonta	D_2__Nucletmycea	D_3__Fungi	D_4__Cryptomycota	D_5__LKM11	Ambiguous_taxa	13	8	0	0	0	1	0	0
D_0__Eukaryota	D_1__Opisthokonta	D_2__Nucletmycea	D_3__Fungi	D_4__Cryptomycota	D_5__LKM11	D_6__eukaryotic picoplankton environmental sample	0	0	0	0	0	0	0	0
D_0__Eukaryota	D_1__Opisthokonta	D_2__Nucletmycea	D_3__Fungi	D_4__Cryptomycota	D_5__LKM11	D_6__uncultured Cryptomycota	2	0	0	0	0	0	0	0
D_0__Eukaryota	D_1__Opisthokonta	D_2__Nucletmycea	D_3__Fungi	D_4__Cryptomycota	D_5__LKM11	D_6__uncultured eukaryote	690	5	1	0	0	6	2	1
D_0__Eukaryota	D_1__Opisthokonta	D_2__Nucletmycea	D_3__Fungi	D_4__Cryptomycota	D_5__LKM11	D_6__uncultured fungus	3359	1310	0	0	0	186	1060	572
D_0__Eukaryota	D_1__Opisthokonta	D_2__Nucletmycea	D_3__Fungi	D_4__Cryptomycota	D_5__uncultured	D_6__uncultured eukaryote	0	0	0	0	0	1	0	0
D_0__Eukaryota	D_1__Opisthokonta	D_2__Nucletmycea	D_3__Fungi	D_4__Cryptomycota	D_5__uncultured	D_6__uncultured fungus	1	0	0	0	0	0	0	0
D_0__Eukaryota	D_1__Opisthokonta	D_2__Nucletmycea	D_3__Fungi	D_4__Cryptomycota	D_5__uncultured eukaryote	D_6__uncultured eukaryote	3	34	11	14	2	7	0	0
D_0__Eukaryota	D_1__Opisthokonta	D_2__Nucletmycea	D_3__Fungi	D_4__Glomeromycotina sp. WR330.b-D	D_5__Glomeromycotina sp. WR330.b-D	D_6__Glomeromycotina sp. WR330.b-D	1	0	0	0	0	0	0	0
D_0__Eukaryota	D_1__Opisthokonta	D_2__Nucletmycea	D_3__Fungi	D_4__LKM15	D_5__uncultured eukaryote	D_6__uncultured eukaryote	0	0	0	0	0	36	0	0
D_0__Eukaryota	D_1__Opisthokonta	D_2__Nucletmycea	D_3__Fungi	D_4__LKM15	D_5__uncultured fungus	D_6__uncultured fungus	0	1	1	0	1	0	0	2
D_0__Eukaryota	D_1__Opisthokonta	D_2__Nucletmycea	D_3__Fungi	D_4__Zoopagomycota	D_5__metagenome	D_6__metagenome	0	0	0	0	0	1	11	5
D_0__Eukaryota	D_1__Opisthokonta	D_2__Nucletmycea	D_3__Fungi	D_4__uncultured	Ambiguous_taxa	Ambiguous_taxa	1	1	1	2	3	1	2	1
D_0__Eukaryota	D_1__Opisthokonta	D_2__Nucletmycea	D_3__Fungi	D_4__uncultured	D_5__metagenome	D_6__metagenome	1	0	0	0	3	1	31	22
D_0__Eukaryota	D_1__Opisthokonta	D_2__Nucletmycea	D_3__Fungi	D_4__uncultured	D_5__uncultured eukaryote	D_6__uncultured eukaryote	0	0	0	0	1	0	0	0
D_0__Eukaryota	D_1__Opisthokonta	D_2__Nucletmycea	D_3__Fungi	D_4__uncultured	D_5__uncultured fungus	D_6__uncultured fungus	0	0	0	0	1	0	0	1
D_0__Eukaryota	D_1__Opisthokonta	D_2__Nucletmycea	D_3__Fungi	D_4__uncultured fungus	D_5__uncultured fungus	D_6__uncultured fungus	0	0	4	80	3	1	6	6
D_0__Eukaryota	D_1__Opisthokonta	D_2__Nucletmycea	D_3__Fungi	D_5__Ascomycota	D_6__Pezizomycotina	D_7__uncultured Boeremia	1	2	1	3	1	1	0	0
D_0__Eukaryota	D_1__Opisthokonta	D_2__Nucletmycea	D_3__Fungi	D_5__Basidiomycota	D_6__Pucciniomycotina	D_7__uncultured Dacrymycetaceae	0	1	0	0	0	0	0	0
D_0__Eukaryota	D_1__Opisthokonta	D_2__Nucletmycea	D_3__Fungi	D_5__Glomeromycotina	D_6__Glomeromycetes	D_7__Phaseoleae environmental sample	0	0	1	0	0	0	0	0
D_0__Eukaryota	D_1__Opisthokonta	D_2__Nucletmycea	D_3__Fungi	D_5__Incertae Sedis	D_6__Chytridiomycetes	Ambiguous_taxa	1	1	0	1	5	1	9	5
D_0__Eukaryota	D_1__Opisthokonta	D_2__Nucletmycea	D_3__Fungi	D_5__Incertae Sedis	D_6__Chytridiomycetes	D_7__Rhizophydium sp. MP8	1	0	0	0	4	3	23	24
D_0__Eukaryota	D_1__Opisthokonta	D_2__Nucletmycea	D_3__Fungi	D_5__Incertae Sedis	D_6__Chytridiomycetes	D_7__uncultured marine eukaryote	0	0	0	0	0	1	0	0
D_0__Eukaryota	D_1__Opisthokonta	D_2__Nucletmycea	D_3__Fungi	D_6__Agaricomycotina	D_7__Agaricomycetes	D_8__uncultured fungus	0	0	0	0	1	0	0	1
D_0__Eukaryota	D_1__Opisthokonta	D_2__Nucletmycea	D_3__Fungi	D_6__Chytridiomycetes	D_7__Rhizophydiales	D_8__metagenome	2	14	0	1	4	8	44	32
D_0__Eukaryota	D_1__Opisthokonta	D_2__Nucletmycea	D_3__Fungi	D_6__Chytridiomycetes	D_7__Rhizophydiales	D_8__uncultured Chytridiomycota	0	0	0	1	0	0	0	0
D_0__Eukaryota	D_1__Opisthokonta	D_2__Nucletmycea	D_3__Fungi	D_6__Chytridiomycetes	D_7__uncultured	Ambiguous_taxa	0	1	1	0	2	2	3	1
D_0__Eukaryota	D_1__Opisthokonta	D_2__Nucletmycea	D_3__Fungi	D_6__Chytridiomycetes	D_7__uncultured	D_8__eukaryotic picoplankton environmental sample	1	0	1	0	0	1	7	6
D_0__Eukaryota	D_1__Opisthokonta	D_2__Nucletmycea	D_3__Fungi	D_6__Chytridiomycetes	D_7__uncultured	D_8__uncultured Chytridiomycota	1	0	0	0	1	2	4	6
D_0__Eukaryota	D_1__Opisthokonta	D_2__Nucletmycea	D_3__Fungi	D_6__Chytridiomycetes	D_7__uncultured	D_8__uncultured eukaryote	0	0	2	0	1	4	5	4
D_0__Eukaryota	D_1__Opisthokonta	D_2__Nucletmycea	D_3__Fungi	D_6__Chytridiomycetes	D_7__uncultured	D_8__uncultured fungus	2	1	9	0	21	39	91	30
D_0__Eukaryota	D_1__Opisthokonta	D_2__Nucletmycea	D_3__Fungi	D_6__Incertae Sedis	D_7__Mortierellales	D_8__uncultured fungus	0	0	0	2	0	1	1	0
D_0__Eukaryota	D_1__Opisthokonta	D_2__Nucletmycea	D_3__Fungi	D_6__Incertae Sedis	D_7__Mucorales	D_8__Cunninghamella sp. A18	0	0	0	0	0	0	1	0
D_0__Eukaryota	D_1__Opisthokonta	D_2__Nucletmycea	D_3__Fungi	D_6__Monoblepharidomycetes	D_7__Monoblepharidales	D_8__uncultured eukaryote	20	2	1	0	4	6	10	69
D_0__Eukaryota	D_1__Opisthokonta	D_2__Nucletmycea	D_3__Fungi	D_6__Pezizomycotina	D_7__Eurotiomycetes	D_8__uncultured Sagenomella	0	2	0	2	0	0	0	0
D_0__Eukaryota	D_1__Opisthokonta	D_2__Nucletmycea	D_3__Fungi	D_6__Pezizomycotina	D_7__uncultured	D_8__uncultured fungus	0	0	0	1	0	0	0	0
D_0__Eukaryota	D_1__Opisthokonta	D_2__Nucletmycea	D_3__Fungi	D_6__Pucciniomycotina	D_7__Microbotryomycetes	D_8__uncultured fungus	0	0	0	0	1	0	0	0
D_0__Eukaryota	D_1__Opisthokonta	D_2__Nucletmycea	D_3__Fungi	D_6__Pucciniomycotina	D_7__uncultured	D_8__uncultured Basidiomycota	4	1	0	0	5	0	1	5
D_0__Eukaryota	D_1__Opisthokonta	D_2__Nucletmycea	D_3__Fungi	D_6__Pucciniomycotina	D_7__uncultured	D_8__uncultured eukaryote	1	0	0	1	0	0	0	0
D_0__Eukaryota	D_1__Opisthokonta	D_2__Nucletmycea	D_3__Fungi	D_7__Agaricomycetes	D_8__Agaricales	D_9__uncultured Phanerochaete	0	0	1	0	0	0	0	0
D_0__Eukaryota	D_1__Opisthokonta	D_2__Nucletmycea	D_3__Fungi	D_7__Agaricomycetes	D_8__Auriculariales	D_9__uncultured Basidiomycota	0	0	0	0	0	0	0	1
D_0__Eukaryota	D_1__Opisthokonta	D_2__Nucletmycea	D_3__Fungi	D_7__Agaricomycetes	D_8__Hymenochaetales	D_9__Basidioascus sp. CBS 12316	6	0	1	10	3	3	16	19
D_0__Eukaryota	D_1__Opisthokonta	D_2__Nucletmycea	D_3__Fungi	D_7__Chytridiales	D_8__Chytriomycetaceae	Ambiguous_taxa	0	0	0	0	0	0	27	0
D_0__Eukaryota	D_1__Opisthokonta	D_2__Nucletmycea	D_3__Fungi	D_7__Chytridiales	D_8__Chytriomycetaceae	D_9__uncultured eukaryote	0	0	0	0	0	1	0	0
D_0__Eukaryota	D_1__Opisthokonta	D_2__Nucletmycea	D_3__Fungi	D_7__Chytridiales	D_8__Incertae Sedis	Ambiguous_taxa	0	0	0	0	0	0	5	2
D_0__Eukaryota	D_1__Opisthokonta	D_2__Nucletmycea	D_3__Fungi	D_7__Chytridiales	D_8__Incertae Sedis	D_9__uncultured Chytridiomycota	0	0	0	0	2	0	1	1
D_0__Eukaryota	D_1__Opisthokonta	D_2__Nucletmycea	D_3__Fungi	D_7__Chytridiales	D_8__Incertae Sedis	D_9__uncultured eukaryote	3	1	0	0	4	0	14	21
D_0__Eukaryota	D_1__Opisthokonta	D_2__Nucletmycea	D_3__Fungi	D_7__Dothideomycetes	D_8__Incertae Sedis	D_9__metagenome	2	0	0	1	0	1	0	0
D_0__Eukaryota	D_1__Opisthokonta	D_2__Nucletmycea	D_3__Fungi	D_7__Entomophthorales	D_8__uncultured	D_9__uncultured fungus	0	0	0	0	0	1	0	0
D_0__Eukaryota	D_1__Opisthokonta	D_2__Nucletmycea	D_3__Fungi	D_7__Glomerales	D_8__uncultured	D_9__metagenome	0	0	0	0	0	0	1	1
D_0__Eukaryota	D_1__Opisthokonta	D_2__Nucletmycea	D_3__Fungi	D_7__Glomerales	D_8__uncultured	D_9__uncultured fungus	0	1	0	1	2	1	4	1
D_0__Eukaryota	D_1__Opisthokonta	D_2__Nucletmycea	D_3__Fungi	D_7__Gromochytriales	D_8__Gromochytriaceae	Ambiguous_taxa	0	0	0	0	0	0	0	1
D_0__Eukaryota	D_1__Opisthokonta	D_2__Nucletmycea	D_3__Fungi	D_7__Lecanoromycetes	D_8__Lecanorales	D_9__Myelorrhiza sp. Streimann 57197	0	0	0	1	0	0	0	0
D_0__Eukaryota	D_1__Opisthokonta	D_2__Nucletmycea	D_3__Fungi	D_7__Leotiomycetes	D_8__Leotiomycetes incertae sedis	D_9__Hyphozyma variabilis	0	0	0	0	0	0	0	33857
D_0__Eukaryota	D_1__Opisthokonta	D_2__Nucletmycea	D_3__Fungi	D_7__Lobulomycetales	D_8__Lobulomycetaceae	D_9__uncultured Chytridiomycota	1	0	0	1	0	4	2	2
D_0__Eukaryota	D_1__Opisthokonta	D_2__Nucletmycea	D_3__Fungi	D_7__Lobulomycetales	D_8__Lobulomycetaceae	D_9__uncultured microeukaryote	294	0	0	0	5	1	83	0
D_0__Eukaryota	D_1__Opisthokonta	D_2__Nucletmycea	D_3__Fungi	D_7__Mortierellales	D_8__uncultured	Ambiguous_taxa	1	0	1	2	1	2	10	15
D_0__Eukaryota	D_1__Opisthokonta	D_2__Nucletmycea	D_3__Fungi	D_7__Neocallimastigales	D_8__Neocallimastigaceae	D_9__Pecoramyces ruminatium	2	0	0	0	2	0	7	16
D_0__Eukaryota	D_1__Opisthokonta	D_2__Nucletmycea	D_3__Fungi	D_7__Pezizomycetes	D_8__Pezizales	D_9__uncultured fungus	0	0	0	0	1	0	0	0
D_0__Eukaryota	D_1__Opisthokonta	D_2__Nucletmycea	D_3__Fungi	D_7__Polychytriales	D_8__Incertae Sedis	Ambiguous_taxa	1	0	1	2	3	2	6	7
D_0__Eukaryota	D_1__Opisthokonta	D_2__Nucletmycea	D_3__Fungi	D_7__Rhizophydiales	D_8__Kappamycetaceae	D_9__eukaryotic picoplankton environmental sample	1	0	0	0	8	2	17	8
D_0__Eukaryota	D_1__Opisthokonta	D_2__Nucletmycea	D_3__Fungi	D_7__Rhizophydiales	D_8__Kappamycetaceae	D_9__uncultured Chytridiomycota	2	1	0	0	10	3	31	17
D_0__Eukaryota	D_1__Opisthokonta	D_2__Nucletmycea	D_3__Fungi	D_7__Rhizophydiales	D_8__Rhizophydiaceae	Ambiguous_taxa	0	0	0	0	7	2	5	7
D_0__Eukaryota	D_1__Opisthokonta	D_2__Nucletmycea	D_3__Fungi	D_7__Rhizophydiales	D_8__Rhizophydiaceae	D_9__uncultured Chytridiomycota	2	2	1	0	14	2	42	4
D_0__Eukaryota	D_1__Opisthokonta	D_2__Nucletmycea	D_3__Fungi	D_7__Rhizophydiales	D_8__Rhizophydiaceae	D_9__uncultured marine eukaryote	0	1	0	0	0	0	0	0
D_0__Eukaryota	D_1__Opisthokonta	D_2__Nucletmycea	D_3__Fungi	D_7__Rhizophydiales	D_8__uncultured	Ambiguous_taxa	796	1302	9	18	2132	587	645	485
D_0__Eukaryota	D_1__Opisthokonta	D_2__Nucletmycea	D_3__Fungi	D_7__Rhizophydiales	D_8__uncultured	D_9__uncultured Chytridiomycota	617	1	0	15	52	11	22	27
D_0__Eukaryota	D_1__Opisthokonta	D_2__Nucletmycea	D_3__Fungi	D_7__Rhizophydiales	D_8__uncultured	D_9__uncultured Rhizophydiaceae	0	0	0	0	4	3	5	3
D_0__Eukaryota	D_1__Opisthokonta	D_2__Nucletmycea	D_3__Fungi	D_7__Rhizophydiales	D_8__uncultured	D_9__uncultured eukaryote	0	0	0	0	10	0	7	2
D_0__Eukaryota	D_1__Opisthokonta	D_2__Nucletmycea	D_3__Fungi	D_7__Rhizophydiales	D_8__uncultured	D_9__uncultured fungus	21	0	1	2	155	41	358	157
D_0__Eukaryota	D_1__Opisthokonta	D_2__Nucletmycea	D_3__Fungi	D_7__Sordariomycetes	D_8__Xylariales	D_9__fungal sp.	0	0	2	0	5	3	0	2
D_0__Eukaryota	D_1__Opisthokonta	D_2__Nucletmycea	D_3__Fungi	D_7__Spizellomycetales	D_8__Spizellomycetaceae	D_9__uncultured Chytridiomycota	0	0	0	0	0	1	1	0
D_0__Eukaryota	D_1__Opisthokonta	D_2__Nucletmycea	D_3__Fungi	D_8__Acaulosporaceae	D_9__Acaulospora	Ambiguous_taxa	0	1	0	0	0	1	0	0
D_0__Eukaryota	D_1__Opisthokonta	D_2__Nucletmycea	D_3__Fungi	D_8__Agaricales	D_9__uncultured	D_10__uncultured fungus	0	0	0	1	0	0	0	0
D_0__Eukaryota	D_1__Opisthokonta	D_2__Nucletmycea	D_3__Fungi	D_8__Ambisporaceae	D_9__Ambispora	D_10__Ambispora fennica	0	0	0	1	0	0	0	0
D_0__Eukaryota	D_1__Opisthokonta	D_2__Nucletmycea	D_3__Fungi	D_8__Basidiobolaceae	D_9__Basidiobolus	Ambiguous_taxa	0	0	0	0	4	0	26	23
D_0__Eukaryota	D_1__Opisthokonta	D_2__Nucletmycea	D_3__Fungi	D_8__Boletales	D_9__uncultured	D_10__uncultured eukaryote	0	0	0	0	0	1	0	0
D_0__Eukaryota	D_1__Opisthokonta	D_2__Nucletmycea	D_3__Fungi	D_8__Capnodiales	D_9__uncultured	D_10__Dothideomycetes sp. GS-2016a	2	1	0	0	0	0	0	2
D_0__Eukaryota	D_1__Opisthokonta	D_2__Nucletmycea	D_3__Fungi	D_8__Chaetothyriales	D_9__uncultured	Ambiguous_taxa	0	1	0	0	0	8	0	0
D_0__Eukaryota	D_1__Opisthokonta	D_2__Nucletmycea	D_3__Fungi	D_8__Chaetothyriales	D_9__uncultured	D_10__uncultured Ascomycota	400	40	0	0	1	73	17	7
D_0__Eukaryota	D_1__Opisthokonta	D_2__Nucletmycea	D_3__Fungi	D_8__Chytridiaceae	Ambiguous_taxa	Ambiguous_taxa	0	0	0	0	0	0	0	2
D_0__Eukaryota	D_1__Opisthokonta	D_2__Nucletmycea	D_3__Fungi	D_8__Chytridiaceae	D_9__Dendrochytridium	D_10__Chytridiaceae sp. PML-2015	1316	117	4	18	3952	859	10681	12735
D_0__Eukaryota	D_1__Opisthokonta	D_2__Nucletmycea	D_3__Fungi	D_8__Chytridiaceae	D_9__uncultured	D_10__uncultured Chytridiomycota	0	0	0	0	7	2	18	7
D_0__Eukaryota	D_1__Opisthokonta	D_2__Nucletmycea	D_3__Fungi	D_8__Chytridiaceae	D_9__uncultured	D_10__uncultured eukaryote	3	0	0	0	0	0	1	0
D_0__Eukaryota	D_1__Opisthokonta	D_2__Nucletmycea	D_3__Fungi	D_8__Chytriomycetaceae	D_9__Chytriomyces	Ambiguous_taxa	1	0	0	0	0	0	0	0
D_0__Eukaryota	D_1__Opisthokonta	D_2__Nucletmycea	D_3__Fungi	D_8__Chytriomycetaceae	D_9__Chytriomyces	D_10__Chytriomyces sp. WB 235A	0	0	0	0	0	0	3	0
D_0__Eukaryota	D_1__Opisthokonta	D_2__Nucletmycea	D_3__Fungi	D_8__Chytriomycetaceae	D_9__Entophlyctis	D_10__Entophlyctis helioformis	14	0	2	7	37	8	45	56
D_0__Eukaryota	D_1__Opisthokonta	D_2__Nucletmycea	D_3__Fungi	D_8__Cladochytriaceae	D_9__Cladochytrium	Ambiguous_taxa	0	0	0	0	0	0	0	1
D_0__Eukaryota	D_1__Opisthokonta	D_2__Nucletmycea	D_3__Fungi	D_8__Cladochytriaceae	D_9__Cladochytrium	D_10__uncultured Chytridiomycota	0	0	0	1	0	0	0	0
D_0__Eukaryota	D_1__Opisthokonta	D_2__Nucletmycea	D_3__Fungi	D_8__Claroideoglomeraceae	D_9__Claroideoglomus	D_10__Claroideoglomus claroideum	0	0	0	0	1	0	0	0
D_0__Eukaryota	D_1__Opisthokonta	D_2__Nucletmycea	D_3__Fungi	D_8__Coelomomycetaceae	D_9__Coelomomyces	Ambiguous_taxa	0	0	0	1	0	0	0	0
D_0__Eukaryota	D_1__Opisthokonta	D_2__Nucletmycea	D_3__Fungi	D_8__Cystofilobasidiales	D_9__Mrakiaceae	D_10__uncultured Auriculariaceae	3	0	0	1	8	0	9	21
D_0__Eukaryota	D_1__Opisthokonta	D_2__Nucletmycea	D_3__Fungi	D_8__Endogonaceae	Ambiguous_taxa	Ambiguous_taxa	1	0	0	2	2	0	13	7
D_0__Eukaryota	D_1__Opisthokonta	D_2__Nucletmycea	D_3__Fungi	D_8__Endogonaceae	D_9__Endogone	Ambiguous_taxa	4	2	8	1	29	14	39	43
D_0__Eukaryota	D_1__Opisthokonta	D_2__Nucletmycea	D_3__Fungi	D_8__Endogonaceae	D_9__Endogone	D_10__uncultured fungus	3	0	0	0	0	0	1	3
D_0__Eukaryota	D_1__Opisthokonta	D_2__Nucletmycea	D_3__Fungi	D_8__Endogonaceae	D_9__uncultured	Ambiguous_taxa	0	0	0	1	2	0	0	0
D_0__Eukaryota	D_1__Opisthokonta	D_2__Nucletmycea	D_3__Fungi	D_8__Endogonaceae	D_9__uncultured	D_10__Mucoromycotina sp. MIB 8860	0	0	0	1	0	0	0	0
D_0__Eukaryota	D_1__Opisthokonta	D_2__Nucletmycea	D_3__Fungi	D_8__Endogonaceae	D_9__uncultured	D_10__uncultured fungus	0	0	1	6149	0	0	0	1
D_0__Eukaryota	D_1__Opisthokonta	D_2__Nucletmycea	D_3__Fungi	D_8__Filobasidiales	D_9__uncultured	D_10__uncultured Basidiomycota	0	0	1	0	0	0	0	0
D_0__Eukaryota	D_1__Opisthokonta	D_2__Nucletmycea	D_3__Fungi	D_8__Gigasporaceae	D_9__Scutellospora	D_10__Scutellospora dipapillosa	0	0	0	0	0	0	1	0
D_0__Eukaryota	D_1__Opisthokonta	D_2__Nucletmycea	D_3__Fungi	D_8__Glomeraceae	D_9__uncultured	D_10__Glomeromycotina sp. AI98b-4	0	0	0	0	0	0	0	1
D_0__Eukaryota	D_1__Opisthokonta	D_2__Nucletmycea	D_3__Fungi	D_8__Glomeraceae	D_9__uncultured	D_10__uncultured glomeraceous AM fungus	0	0	0	0	0	0	5	0
D_0__Eukaryota	D_1__Opisthokonta	D_2__Nucletmycea	D_3__Fungi	D_8__Gonapodyaceae	D_9__Gonapodya	Ambiguous_taxa	0	0	0	0	0	0	0	1
D_0__Eukaryota	D_1__Opisthokonta	D_2__Nucletmycea	D_3__Fungi	D_8__Gonapodyaceae	D_9__Gonapodya	D_10__Gonapodya polymorpha	0	0	0	0	0	0	1	0
D_0__Eukaryota	D_1__Opisthokonta	D_2__Nucletmycea	D_3__Fungi	D_8__Gromochytriaceae	D_9__Gromochytrium	D_10__Gromochytrium mamkaevae	4	1	34	5	86	70	21	11
D_0__Eukaryota	D_1__Opisthokonta	D_2__Nucletmycea	D_3__Fungi	D_8__Gromochytriaceae	D_9__uncultured	Ambiguous_taxa	6	0	7	1	33	16	66	7
D_0__Eukaryota	D_1__Opisthokonta	D_2__Nucletmycea	D_3__Fungi	D_8__Gromochytriaceae	D_9__uncultured	D_10__uncultured Chytridiomycota	7788	27	23283	2396	3	1254	0	20424
D_0__Eukaryota	D_1__Opisthokonta	D_2__Nucletmycea	D_3__Fungi	D_8__Gromochytriaceae	D_9__uncultured	D_10__uncultured eukaryote	52	0	75	17	276	271	216	158
D_0__Eukaryota	D_1__Opisthokonta	D_2__Nucletmycea	D_3__Fungi	D_8__Harpellaceae	D_9__Harpella	D_10__Harpella tica	0	0	0	0	1	0	0	0
D_0__Eukaryota	D_1__Opisthokonta	D_2__Nucletmycea	D_3__Fungi	D_8__Incertae Sedis	D_9__Blyttiomyces	Ambiguous_taxa	0	0	0	0	1	0	0	1
D_0__Eukaryota	D_1__Opisthokonta	D_2__Nucletmycea	D_3__Fungi	D_8__Incertae Sedis	D_9__Incertae Sedis	Ambiguous_taxa	2	0	1	0	0	0	1	0
D_0__Eukaryota	D_1__Opisthokonta	D_2__Nucletmycea	D_3__Fungi	D_8__Incertae Sedis	D_9__Incertae Sedis	D_10__Ascomycota sp. MUT 4926	1	0	0	0	1	2	24	39
D_0__Eukaryota	D_1__Opisthokonta	D_2__Nucletmycea	D_3__Fungi	D_8__Incertae Sedis	D_9__Karlingiomyces	D_10__Karlingiomyces asterocystis	0	0	0	1	0	0	0	0
D_0__Eukaryota	D_1__Opisthokonta	D_2__Nucletmycea	D_3__Fungi	D_8__Incertae Sedis	D_9__Karlingiomyces	D_10__Karlingiomyces sp. JEL607	0	0	1	1	5	2	3	2
D_0__Eukaryota	D_1__Opisthokonta	D_2__Nucletmycea	D_3__Fungi	D_8__Incertae Sedis	D_9__Neokarlingia	D_10__Neokarlingia chitinophila	1	1	0	0	6	0	10	17
D_0__Eukaryota	D_1__Opisthokonta	D_2__Nucletmycea	D_3__Fungi	D_8__Incertae Sedis	D_9__Paramicrosporidium	Ambiguous_taxa	0	0	0	0	0	0	0	1
D_0__Eukaryota	D_1__Opisthokonta	D_2__Nucletmycea	D_3__Fungi	D_8__Incertae Sedis	D_9__Paramicrosporidium	D_10__uncultured eukaryote	0	0	0	0	0	0	0	1
D_0__Eukaryota	D_1__Opisthokonta	D_2__Nucletmycea	D_3__Fungi	D_8__Incertae Sedis	D_9__Rozella	D_10__Rozella allomycis CSF55	0	0	0	0	0	1	0	0
D_0__Eukaryota	D_1__Opisthokonta	D_2__Nucletmycea	D_3__Fungi	D_8__Incertae Sedis	D_9__Rozella	D_10__Rozella sp.	1	0	0	0	0	1	1	0
D_0__Eukaryota	D_1__Opisthokonta	D_2__Nucletmycea	D_3__Fungi	D_8__Incertae Sedis	D_9__Rozella	D_10__uncultured Cryptomycota	0	0	0	0	0	0	5	16
D_0__Eukaryota	D_1__Opisthokonta	D_2__Nucletmycea	D_3__Fungi	D_8__Incertae Sedis	D_9__Rozella	D_10__uncultured fungus	18	0	0	0	0	0	24	113
D_0__Eukaryota	D_1__Opisthokonta	D_2__Nucletmycea	D_3__Fungi	D_8__Incertae Sedis	D_9__Zygorhizidium	Ambiguous_taxa	0	0	0	0	0	0	0	1
D_0__Eukaryota	D_1__Opisthokonta	D_2__Nucletmycea	D_3__Fungi	D_8__Incertae Sedis	D_9__Zygorhizidium	D_10__uncultured eukaryote	0	0	0	0	0	1	3	1
D_0__Eukaryota	D_1__Opisthokonta	D_2__Nucletmycea	D_3__Fungi	D_8__Kappamycetaceae	D_9__Kappamyces	D_10__Kappamyces laurelensis	1	0	0	0	1	1	0	0
D_0__Eukaryota	D_1__Opisthokonta	D_2__Nucletmycea	D_3__Fungi	D_8__Kriegeriales	D_9__Kriegeriaceae	D_10__uncultured eukaryote	923	3	910	0	280	32	356	711
D_0__Eukaryota	D_1__Opisthokonta	D_2__Nucletmycea	D_3__Fungi	D_8__Legeriomycetaceae	D_9__Barbatospora	D_10__Barbatospora ambicaudata	0	0	1	0	2	0	1	0
D_0__Eukaryota	D_1__Opisthokonta	D_2__Nucletmycea	D_3__Fungi	D_8__Lobulomycetaceae	Ambiguous_taxa	Ambiguous_taxa	0	0	0	4	0	1	4	0
D_0__Eukaryota	D_1__Opisthokonta	D_2__Nucletmycea	D_3__Fungi	D_8__Lobulomycetaceae	D_9__uncultured	Ambiguous_taxa	0	0	0	0	1	93	28	66
D_0__Eukaryota	D_1__Opisthokonta	D_2__Nucletmycea	D_3__Fungi	D_8__Lobulomycetaceae	D_9__uncultured	D_10__uncultured Chytridiomycota	0	0	0	0	3	0	3	0
D_0__Eukaryota	D_1__Opisthokonta	D_2__Nucletmycea	D_3__Fungi	D_8__Lobulomycetaceae	D_9__uncultured	D_10__uncultured eukaryote	0	0	0	10	0	1	38	0
D_0__Eukaryota	D_1__Opisthokonta	D_2__Nucletmycea	D_3__Fungi	D_8__Lobulomycetaceae	D_9__uncultured	D_10__uncultured fungus	0	0	1	0	0	0	0	0
D_0__Eukaryota	D_1__Opisthokonta	D_2__Nucletmycea	D_3__Fungi	D_8__Mortierellaceae	D_9__Mortierella	Ambiguous_taxa	0	0	1	0	1	139	2	3
D_0__Eukaryota	D_1__Opisthokonta	D_2__Nucletmycea	D_3__Fungi	D_8__Mortierellaceae	D_9__Mortierella	D_10__Mortierella alpina	0	0	0	0	1	0	1	0
D_0__Eukaryota	D_1__Opisthokonta	D_2__Nucletmycea	D_3__Fungi	D_8__Mortierellaceae	D_9__Mortierella	D_10__Mortierella sp. MS-6	0	0	0	0	0	0	1	0
D_0__Eukaryota	D_1__Opisthokonta	D_2__Nucletmycea	D_3__Fungi	D_8__Mortierellaceae	D_9__Mortierella	D_10__uncultured fungus	1	0	0	0	1	0	12	5
D_0__Eukaryota	D_1__Opisthokonta	D_2__Nucletmycea	D_3__Fungi	D_8__Neocallimastigaceae	Ambiguous_taxa	Ambiguous_taxa	1	0	0	0	1	0	0	1
D_0__Eukaryota	D_1__Opisthokonta	D_2__Nucletmycea	D_3__Fungi	D_8__Neocallimastigaceae	D_9__Pecoramyces	D_10__Pecoramyces ruminatium	0	0	1	0	1	0	0	0
D_0__Eukaryota	D_1__Opisthokonta	D_2__Nucletmycea	D_3__Fungi	D_8__Neocallimastigaceae	D_9__uncultured	D_10__uncultured Nucleariidae	2	1	0	1	1	0	0	3
D_0__Eukaryota	D_1__Opisthokonta	D_2__Nucletmycea	D_3__Fungi	D_8__Nowakowskiellaceae	D_9__Nowakowskiella	Ambiguous_taxa	1	1	0	1	0	0	0	0
D_0__Eukaryota	D_1__Opisthokonta	D_2__Nucletmycea	D_3__Fungi	D_8__Olpidiaceae	D_9__Olpidium	Ambiguous_taxa	3	1	0	4	14	3	19	18
D_0__Eukaryota	D_1__Opisthokonta	D_2__Nucletmycea	D_3__Fungi	D_8__Olpidiaceae	D_9__Olpidium	D_10__uncultured Banisveld eukaryote	148	0	0	1375	3513	450	69	133
D_0__Eukaryota	D_1__Opisthokonta	D_2__Nucletmycea	D_3__Fungi	D_8__Olpidiaceae	D_9__Olpidium	D_10__uncultured eukaryote	0	0	0	1	2	0	0	0
D_0__Eukaryota	D_1__Opisthokonta	D_2__Nucletmycea	D_3__Fungi	D_8__Physodermataceae	D_9__Paraphysoderma	Ambiguous_taxa	0	0	0	1	0	0	1	0
D_0__Eukaryota	D_1__Opisthokonta	D_2__Nucletmycea	D_3__Fungi	D_8__Physodermataceae	D_9__Urophlyctis	Ambiguous_taxa	0	0	1	0	0	0	1	0
D_0__Eukaryota	D_1__Opisthokonta	D_2__Nucletmycea	D_3__Fungi	D_8__Piptocephalidaceae	D_9__Piptocephalis	D_10__Piptocephalis lepidula	0	0	0	1	0	0	0	0
D_0__Eukaryota	D_1__Opisthokonta	D_2__Nucletmycea	D_3__Fungi	D_8__Pleosporales	D_9__Amorosiaceae	D_10__Massarina sp. MUT 5342	0	2	0	0	0	0	0	1
D_0__Eukaryota	D_1__Opisthokonta	D_2__Nucletmycea	D_3__Fungi	D_8__Polyporales	D_9__uncultured	Ambiguous_taxa	0	1	0	1	0	0	0	0
D_0__Eukaryota	D_1__Opisthokonta	D_2__Nucletmycea	D_3__Fungi	D_8__Powellomycetaceae	D_9__uncultured	Ambiguous_taxa	2	0	0	0	1	0	1	3
D_0__Eukaryota	D_1__Opisthokonta	D_2__Nucletmycea	D_3__Fungi	D_8__Powellomycetaceae	D_9__uncultured	D_10__uncultured Chytridiomycota	0	0	0	2	0	0	1	0
D_0__Eukaryota	D_1__Opisthokonta	D_2__Nucletmycea	D_3__Fungi	D_8__Powellomycetaceae	D_9__uncultured	D_10__uncultured fungus	0	1	0	0	0	0	0	0
D_0__Eukaryota	D_1__Opisthokonta	D_2__Nucletmycea	D_3__Fungi	D_8__Rhizophlyctidaceae	D_9__Rhizophlyctis	D_10__Rhizophlyctis harderi	0	1	0	0	2	2	0	1
D_0__Eukaryota	D_1__Opisthokonta	D_2__Nucletmycea	D_3__Fungi	D_8__Rhizophydiaceae	D_9__Rhizophydium	Ambiguous_taxa	0	0	0	0	0	0	1	1
D_0__Eukaryota	D_1__Opisthokonta	D_2__Nucletmycea	D_3__Fungi	D_8__Rhizophydiaceae	D_9__Rhizophydium	D_10__Entophlyctis sp. JEL174	6	0	0	0	23	2	23	26
D_0__Eukaryota	D_1__Opisthokonta	D_2__Nucletmycea	D_3__Fungi	D_8__Rhizophydiaceae	D_9__Rhizophydium	D_10__Rhizophydium patellarium	111	2	0	0	524	329	740	897
D_0__Eukaryota	D_1__Opisthokonta	D_2__Nucletmycea	D_3__Fungi	D_8__Rhizophydiaceae	D_9__Rhizophydium	D_10__uncultured Chytridiomycota	6	1	0	4	3002	7	41	37
D_0__Eukaryota	D_1__Opisthokonta	D_2__Nucletmycea	D_3__Fungi	D_8__Rhizophydiaceae	D_9__Rhizophydium	D_10__uncultured Rhizophydiales	1028	314	9	4	9925	2940	6988	4453
D_0__Eukaryota	D_1__Opisthokonta	D_2__Nucletmycea	D_3__Fungi	D_8__Rhizophydiaceae	D_9__Rhizophydium	D_10__uncultured eukaryote	0	0	0	1	2	1	7	5
D_0__Eukaryota	D_1__Opisthokonta	D_2__Nucletmycea	D_3__Fungi	D_8__Russulales	D_9__uncultured	D_10__uncultured Banisveld eukaryote	1	0	0	0	0	0	0	0
D_0__Eukaryota	D_1__Opisthokonta	D_2__Nucletmycea	D_3__Fungi	D_8__Saccharomycetales	D_9__Phaffomycetaceae	D_10__Nakazawaea siamensis	0	1	3	0	0	1	0	0
D_0__Eukaryota	D_1__Opisthokonta	D_2__Nucletmycea	D_3__Fungi	D_8__Spizellomycetaceae	Ambiguous_taxa	Ambiguous_taxa	0	0	1	7	8	36	28	5
D_0__Eukaryota	D_1__Opisthokonta	D_2__Nucletmycea	D_3__Fungi	D_8__Spizellomycetaceae	D_9__Gaertneriomyces	D_10__Gaertneriomyces semiglobifer	1	0	1	2	5	37	309	202
D_0__Eukaryota	D_1__Opisthokonta	D_2__Nucletmycea	D_3__Fungi	D_8__Spizellomycetaceae	D_9__Spizellomyces	D_10__Spizellomyces punctatus DAOM BR117	0	0	0	2	1	2	171	40
D_0__Eukaryota	D_1__Opisthokonta	D_2__Nucletmycea	D_3__Fungi	D_8__Synchytriaceae	D_9__Synchytrium	D_10__Synchytrium cupulatum	0	0	1	0	1	0	1	0
D_0__Eukaryota	D_1__Opisthokonta	D_2__Nucletmycea	D_3__Fungi	D_8__Synchytriaceae	D_9__Synchytrium	D_10__Synchytrium endobioticum	0	0	1	0	1	0	0	0
D_0__Eukaryota	D_1__Opisthokonta	D_2__Nucletmycea	D_3__Fungi	D_8__Synchytriaceae	D_9__Synchytrium	D_10__Synchytrium microbalum	0	0	0	0	0	1	0	0
D_0__Eukaryota	D_1__Opisthokonta	D_2__Nucletmycea	D_3__Fungi	D_8__Synchytriaceae	D_9__Synchytrium	D_10__Synchytrium papillatum	0	0	0	0	1	0	0	0
D_0__Eukaryota	D_1__Opisthokonta	D_2__Nucletmycea	D_3__Fungi	D_8__Terramycetaceae	D_9__Boothiomyces	Ambiguous_taxa	1	1	1	0	24	3	23	7
D_0__Eukaryota	D_1__Opisthokonta	D_2__Nucletmycea	D_3__Fungi	D_8__Tremellales	D_9__uncultured	D_10__uncultured fungus	0	0	1	0	0	0	0	0
D_0__Eukaryota	D_1__Opisthokonta	D_2__Nucletmycea	D_3__Fungi	D_8__Xylariales	D_9__Xylariaceae	D_10__fungal sp.	1	0	0	0	0	0	0	0
D_0__Eukaryota	D_1__Opisthokonta	D_2__Nucletmycea	D_3__Fungi	D_9__Acarosporaceae	D_10__Acarospora	D_11__uncultured eukaryote	1	0	0	0	0	0	0	0
D_0__Eukaryota	D_1__Opisthokonta	D_2__Nucletmycea	D_3__Fungi	D_9__Ajellomycetaceae	D_10__Histoplasma	D_11__Histoplasma capsulatum NAm1	0	1	1	1	0	0	0	0
D_0__Eukaryota	D_1__Opisthokonta	D_2__Nucletmycea	D_3__Fungi	D_9__Ajellomycetaceae	D_10__Lacazia	D_11__Lacazia loboi	0	1	1	0	0	0	0	0
D_0__Eukaryota	D_1__Opisthokonta	D_2__Nucletmycea	D_3__Fungi	D_9__Alloascoideaceae	D_10__Alloascoidea	D_11__Alloascoidea hylecoeti	0	0	0	0	0	0	0	1
D_0__Eukaryota	D_1__Opisthokonta	D_2__Nucletmycea	D_3__Fungi	D_9__Amylocorticiaceae	Ambiguous_taxa	Ambiguous_taxa	1	0	0	0	0	0	0	0
D_0__Eukaryota	D_1__Opisthokonta	D_2__Nucletmycea	D_3__Fungi	D_9__Apiosporaceae	D_10__Arthrinium	Ambiguous_taxa	84	1	0	0	0	28	2	0
D_0__Eukaryota	D_1__Opisthokonta	D_2__Nucletmycea	D_3__Fungi	D_9__Ascobolaceae	Ambiguous_taxa	Ambiguous_taxa	0	0	0	0	0	1	2	2
D_0__Eukaryota	D_1__Opisthokonta	D_2__Nucletmycea	D_3__Fungi	D_9__Aspergillaceae	Ambiguous_taxa	Ambiguous_taxa	18	153	61	120	5	46	3	2
D_0__Eukaryota	D_1__Opisthokonta	D_2__Nucletmycea	D_3__Fungi	D_9__Aspergillaceae	D_10__Aspergillus	Ambiguous_taxa	36	130	27	50	0	77	1	5
D_0__Eukaryota	D_1__Opisthokonta	D_2__Nucletmycea	D_3__Fungi	D_9__Aspergillaceae	D_10__Aspergillus	D_11__Aspergillus clavatus	0	1	0	0	0	0	0	0
D_0__Eukaryota	D_1__Opisthokonta	D_2__Nucletmycea	D_3__Fungi	D_9__Aspergillaceae	D_10__Aspergillus	D_11__Aspergillus flavus	0	1	0	0	0	0	0	0
D_0__Eukaryota	D_1__Opisthokonta	D_2__Nucletmycea	D_3__Fungi	D_9__Aspergillaceae	D_10__Aspergillus	D_11__Aspergillus fumigatus	1	0	0	3	0	0	0	0
D_0__Eukaryota	D_1__Opisthokonta	D_2__Nucletmycea	D_3__Fungi	D_9__Aspergillaceae	D_10__Aspergillus	D_11__Aspergillus niger	45	270	127	204	4	49	5	7
D_0__Eukaryota	D_1__Opisthokonta	D_2__Nucletmycea	D_3__Fungi	D_9__Aspergillaceae	D_10__Aspergillus	D_11__Aspergillus oryzae	1	0	1	4	0	0	0	0
D_0__Eukaryota	D_1__Opisthokonta	D_2__Nucletmycea	D_3__Fungi	D_9__Aspergillaceae	D_10__Aspergillus	D_11__uncultured Ascomycota	4	22	11	20	5	4	0	0
D_0__Eukaryota	D_1__Opisthokonta	D_2__Nucletmycea	D_3__Fungi	D_9__Aspergillaceae	D_10__Aspergillus	D_11__uncultured eukaryote	1	11	6	19	0	1	0	0
D_0__Eukaryota	D_1__Opisthokonta	D_2__Nucletmycea	D_3__Fungi	D_9__Aspergillaceae	D_10__Penicillium	Ambiguous_taxa	80	21	13	18	0	15	2	0
D_0__Eukaryota	D_1__Opisthokonta	D_2__Nucletmycea	D_3__Fungi	D_9__Aspergillaceae	D_10__Penicillium	D_11__Penicillium freii	0	6	0	3	0	1	0	0
D_0__Eukaryota	D_1__Opisthokonta	D_2__Nucletmycea	D_3__Fungi	D_9__Aspergillaceae	D_10__Penicillium	D_11__Penicillium griseofulvum	101	303	124	220	10	246	27	32
D_0__Eukaryota	D_1__Opisthokonta	D_2__Nucletmycea	D_3__Fungi	D_9__Aspergillaceae	D_10__Penicillium	D_11__Penicillium sp. HDJD-ZWM-07	0	1	0	2	0	0	0	0
D_0__Eukaryota	D_1__Opisthokonta	D_2__Nucletmycea	D_3__Fungi	D_9__Baeomycetaceae	D_10__Baeomyces	D_11__Baeomyces rufus	0	0	0	0	1	0	0	0
D_0__Eukaryota	D_1__Opisthokonta	D_2__Nucletmycea	D_3__Fungi	D_9__Bionectriaceae	D_10__Clonostachys	Ambiguous_taxa	0	0	0	0	1	0	0	0
D_0__Eukaryota	D_1__Opisthokonta	D_2__Nucletmycea	D_3__Fungi	D_9__Botryosphaeriaceae	Ambiguous_taxa	Ambiguous_taxa	1	0	0	0	0	0	0	0
D_0__Eukaryota	D_1__Opisthokonta	D_2__Nucletmycea	D_3__Fungi	D_9__Brigantiaeaceae	D_10__Brigantiaea	Ambiguous_taxa	0	1	0	0	0	0	0	0
D_0__Eukaryota	D_1__Opisthokonta	D_2__Nucletmycea	D_3__Fungi	D_9__Bulleribasidiaceae	D_10__Dioszegia	D_11__uncultured Tremellomycetes	2	0	0	0	0	0	0	0
D_0__Eukaryota	D_1__Opisthokonta	D_2__Nucletmycea	D_3__Fungi	D_9__Caliciaceae	Ambiguous_taxa	Ambiguous_taxa	0	1	0	1	0	0	0	0
D_0__Eukaryota	D_1__Opisthokonta	D_2__Nucletmycea	D_3__Fungi	D_9__Cenangiaceae	D_10__Cenangium	D_11__Cenangium ferruginosum	1	0	0	0	0	0	0	0
D_0__Eukaryota	D_1__Opisthokonta	D_2__Nucletmycea	D_3__Fungi	D_9__Ceraceosoraceae	D_10__Ceraceosorus	Ambiguous_taxa	0	0	0	0	1	0	0	0
D_0__Eukaryota	D_1__Opisthokonta	D_2__Nucletmycea	D_3__Fungi	D_9__Ceratostomataceae	D_10__Sphaerodes	D_11__Sphaerodes mycoparasitica	0	0	0	0	0	0	0	10
D_0__Eukaryota	D_1__Opisthokonta	D_2__Nucletmycea	D_3__Fungi	D_9__Chlorociboriaceae	D_10__Chlorociboria	D_11__Chlorociboria glauca	0	0	0	0	0	1	0	0
D_0__Eukaryota	D_1__Opisthokonta	D_2__Nucletmycea	D_3__Fungi	D_9__Chrysozymaceae	D_10__Oberwinklerozyma	Ambiguous_taxa	375	44	182	0	96	60	147	318
D_0__Eukaryota	D_1__Opisthokonta	D_2__Nucletmycea	D_3__Fungi	D_9__Chrysozymaceae	D_10__Sampaiozyma	Ambiguous_taxa	4	0	7	0	2	1	0	0
D_0__Eukaryota	D_1__Opisthokonta	D_2__Nucletmycea	D_3__Fungi	D_9__Chrysozymaceae	D_10__Vonarxula	D_11__Vonarxula javanica	1	0	0	0	1	0	0	1
D_0__Eukaryota	D_1__Opisthokonta	D_2__Nucletmycea	D_3__Fungi	D_9__Chrysozymaceae	D_10__Yunzhangia	Ambiguous_taxa	8	0	6	0	16	2	2	1
D_0__Eukaryota	D_1__Opisthokonta	D_2__Nucletmycea	D_3__Fungi	D_9__Cladosporiaceae	D_10__Cladosporium	D_11__Amia calva (bowfin)	93	15	14	24	55	22	49	79
D_0__Eukaryota	D_1__Opisthokonta	D_2__Nucletmycea	D_3__Fungi	D_9__Cladosporiaceae	D_10__Cladosporium	D_11__Cladosporium herbarum	0	0	1	0	0	0	0	0
D_0__Eukaryota	D_1__Opisthokonta	D_2__Nucletmycea	D_3__Fungi	D_9__Cladosporiaceae	D_10__Cladosporium	D_11__Gadus morhua (Atlantic cod)	1889	245	2	1825	92	131	590	982
D_0__Eukaryota	D_1__Opisthokonta	D_2__Nucletmycea	D_3__Fungi	D_9__Cladosporiaceae	D_10__Cladosporium	D_11__Sporobolus stapfianus	187	15	0	165	14	7	49	69
D_0__Eukaryota	D_1__Opisthokonta	D_2__Nucletmycea	D_3__Fungi	D_9__Cladosporiaceae	D_10__Cladosporium	D_11__uncultured eukaryote	1	0	0	2	0	1	0	1
D_0__Eukaryota	D_1__Opisthokonta	D_2__Nucletmycea	D_3__Fungi	D_9__Classiculaceae	D_10__Classicula	D_11__Classicula fluitans	3	0	1	0	4	0	1	0
D_0__Eukaryota	D_1__Opisthokonta	D_2__Nucletmycea	D_3__Fungi	D_9__Clavicipitaceae	D_10__Epichloe	D_11__Tolypocladium inflatum NRRL8044	0	2	0	0	0	0	0	0
D_0__Eukaryota	D_1__Opisthokonta	D_2__Nucletmycea	D_3__Fungi	D_9__Clavicipitaceae	D_10__Hypocrella	D_11__Hypocrella siamensis	0	1	0	0	0	0	0	0
D_0__Eukaryota	D_1__Opisthokonta	D_2__Nucletmycea	D_3__Fungi	D_9__Clavulinaceae	D_10__Clavulicium	D_11__Clavulicium macounii	9	2	0	1	0	0	6	11
D_0__Eukaryota	D_1__Opisthokonta	D_2__Nucletmycea	D_3__Fungi	D_9__Collemataceae	Ambiguous_taxa	Ambiguous_taxa	0	1	0	0	0	0	0	0
D_0__Eukaryota	D_1__Opisthokonta	D_2__Nucletmycea	D_3__Fungi	D_9__Collemataceae	D_10__Leptogium	D_11__Leptogium lichenoides	0	0	0	1	0	0	0	0
D_0__Eukaryota	D_1__Opisthokonta	D_2__Nucletmycea	D_3__Fungi	D_9__Cordycipitaceae	Ambiguous_taxa	Ambiguous_taxa	0	0	0	0	0	1	0	0
D_0__Eukaryota	D_1__Opisthokonta	D_2__Nucletmycea	D_3__Fungi	D_9__Cordycipitaceae	D_10__Cordyceps	D_11__Cordyceps grylli	0	1	0	1	0	0	0	0
D_0__Eukaryota	D_1__Opisthokonta	D_2__Nucletmycea	D_3__Fungi	D_9__Cordycipitaceae	D_10__uncultured	D_11__uncultured Dikarya	0	1	0	0	0	0	0	0
D_0__Eukaryota	D_1__Opisthokonta	D_2__Nucletmycea	D_3__Fungi	D_9__Coriolaceae	D_10__Auriporia	D_11__Auriporia aurea	1	0	0	0	0	0	0	0
D_0__Eukaryota	D_1__Opisthokonta	D_2__Nucletmycea	D_3__Fungi	D_9__Coriolaceae	D_10__Tinctoporellus	D_11__Tinctoporellus epimiltinus	18	5	1	15	0	0	2	3
D_0__Eukaryota	D_1__Opisthokonta	D_2__Nucletmycea	D_3__Fungi	D_9__Corticiaceae	D_10__Acantholichen	D_11__Acantholichen pannarioides	1	0	0	1	0	0	9	5
D_0__Eukaryota	D_1__Opisthokonta	D_2__Nucletmycea	D_3__Fungi	D_9__Corticiaceae	D_10__Acantholichen	D_11__uncultured fungus	0	1	0	0	0	0	0	0
D_0__Eukaryota	D_1__Opisthokonta	D_2__Nucletmycea	D_3__Fungi	D_9__Corticiaceae	D_10__Hyphodontia	Ambiguous_taxa	0	0	0	1	0	0	0	0
D_0__Eukaryota	D_1__Opisthokonta	D_2__Nucletmycea	D_3__Fungi	D_9__Corticiaceae	D_10__Phlebia	D_11__Phlebia albomellea	4	1	0	0	0	0	0	1
D_0__Eukaryota	D_1__Opisthokonta	D_2__Nucletmycea	D_3__Fungi	D_9__Corticiaceae	D_10__Phlebia	D_11__uncultured eukaryote	0	0	0	0	0	0	1	0
D_0__Eukaryota	D_1__Opisthokonta	D_2__Nucletmycea	D_3__Fungi	D_9__Corticiaceae	D_10__Schizopora	D_11__Schizopora paradoxa	0	0	1	0	0	0	0	0
D_0__Eukaryota	D_1__Opisthokonta	D_2__Nucletmycea	D_3__Fungi	D_9__Corticiaceae	D_10__Sistotrema	D_11__Sistotrema efibulatum	0	1	0	0	0	0	0	0
D_0__Eukaryota	D_1__Opisthokonta	D_2__Nucletmycea	D_3__Fungi	D_9__Corticiaceae	D_10__Sistotrema	D_11__uncultured Basidiomycota	0	0	0	0	0	0	0	1
D_0__Eukaryota	D_1__Opisthokonta	D_2__Nucletmycea	D_3__Fungi	D_9__Coryneliaceae	Ambiguous_taxa	Ambiguous_taxa	1	0	0	0	0	0	0	0
D_0__Eukaryota	D_1__Opisthokonta	D_2__Nucletmycea	D_3__Fungi	D_9__Cudoniaceae	D_10__Spathularia	D_11__Spathularia flavida	1	0	0	0	0	0	0	0
D_0__Eukaryota	D_1__Opisthokonta	D_2__Nucletmycea	D_3__Fungi	D_9__Cystofilobasidiaceae	D_10__Cystofilobasidium	Ambiguous_taxa	0	0	0	0	1	0	1	0
D_0__Eukaryota	D_1__Opisthokonta	D_2__Nucletmycea	D_3__Fungi	D_9__Cyttariaceae	D_10__Cyttaria	Ambiguous_taxa	1	0	0	0	0	0	0	0
D_0__Eukaryota	D_1__Opisthokonta	D_2__Nucletmycea	D_3__Fungi	D_9__Dacrymycetaceae	D_10__Dacrymyces	Ambiguous_taxa	1	0	0	0	0	0	0	0
D_0__Eukaryota	D_1__Opisthokonta	D_2__Nucletmycea	D_3__Fungi	D_9__Dacrymycetaceae	D_10__Dacrymyces	D_11__uncultured Dacrymycetes	0	0	0	0	0	0	0	1
D_0__Eukaryota	D_1__Opisthokonta	D_2__Nucletmycea	D_3__Fungi	D_9__Debaryomycetaceae	Ambiguous_taxa	Ambiguous_taxa	0	1	5	0	0	0	0	0
D_0__Eukaryota	D_1__Opisthokonta	D_2__Nucletmycea	D_3__Fungi	D_9__Debaryomycetaceae	D_10__Babjeviella	D_11__Babjeviella inositovora	1	0	0	2	0	0	0	1
D_0__Eukaryota	D_1__Opisthokonta	D_2__Nucletmycea	D_3__Fungi	D_9__Debaryomycetaceae	D_10__Candida glaebosa clade	D_11__[Candida] palmioleophila	0	1	0	0	0	0	0	0
D_0__Eukaryota	D_1__Opisthokonta	D_2__Nucletmycea	D_3__Fungi	D_9__Debaryomycetaceae	D_10__Candida tanzawaensis clade	Ambiguous_taxa	1	2	2	1	0	1	0	0
D_0__Eukaryota	D_1__Opisthokonta	D_2__Nucletmycea	D_3__Fungi	D_9__Debaryomycetaceae	D_10__Debaryomyces	D_11__uncultured eukaryote	3	24	30	15	0	8	0	0
D_0__Eukaryota	D_1__Opisthokonta	D_2__Nucletmycea	D_3__Fungi	D_9__Debaryomycetaceae	D_10__Hypopichia-Candida clade	Ambiguous_taxa	0	0	1	0	0	0	0	0
D_0__Eukaryota	D_1__Opisthokonta	D_2__Nucletmycea	D_3__Fungi	D_9__Debaryomycetaceae	D_10__Kurtzmaniella-Candida clade	Ambiguous_taxa	0	1	2	0	0	0	0	0
D_0__Eukaryota	D_1__Opisthokonta	D_2__Nucletmycea	D_3__Fungi	D_9__Debaryomycetaceae	D_10__Meyerozyma-Candida clade	D_11__Candida sp. RY1	0	1	0	0	0	0	0	0
D_0__Eukaryota	D_1__Opisthokonta	D_2__Nucletmycea	D_3__Fungi	D_9__Debaryomycetaceae	D_10__Meyerozyma-Candida clade	D_11__Meyerozyma guilliermondii	1	4	4	0	0	1	0	0
D_0__Eukaryota	D_1__Opisthokonta	D_2__Nucletmycea	D_3__Fungi	D_9__Debaryomycetaceae	D_10__Meyerozyma-Candida clade	D_11__Meyerozyma sp. mYJdd5	0	2	3	1	0	5	0	0
D_0__Eukaryota	D_1__Opisthokonta	D_2__Nucletmycea	D_3__Fungi	D_9__Debaryomycetaceae	D_10__Scheffersomyces	Ambiguous_taxa	0	0	1	0	0	0	0	0
D_0__Eukaryota	D_1__Opisthokonta	D_2__Nucletmycea	D_3__Fungi	D_9__Debaryomycetaceae	D_10__Scheffersomyces	D_11__Scheffersomyces virginianus	0	0	2	0	0	0	0	0
D_0__Eukaryota	D_1__Opisthokonta	D_2__Nucletmycea	D_3__Fungi	D_9__Diatrypaceae	D_10__Diatrype	D_11__Diatrype disciformis	0	0	0	0	3	1	2	1
D_0__Eukaryota	D_1__Opisthokonta	D_2__Nucletmycea	D_3__Fungi	D_9__Didymellaceae	D_10__Didymella	D_11__uncultured eukaryote	4	7	0	0	0	1	2	3
D_0__Eukaryota	D_1__Opisthokonta	D_2__Nucletmycea	D_3__Fungi	D_9__Dipodascaceae	D_10__Dipodascus	D_11__Dipodascus aggregatus	0	0	0	1	0	0	0	0
D_0__Eukaryota	D_1__Opisthokonta	D_2__Nucletmycea	D_3__Fungi	D_9__Dipodascaceae	D_10__Yarrowia	Ambiguous_taxa	0	0	4	0	0	0	0	0
D_0__Eukaryota	D_1__Opisthokonta	D_2__Nucletmycea	D_3__Fungi	D_9__Dipodascaceae	D_10__Yarrowia	D_11__Yarrowia lipolytica	0	23	507	0	0	0	0	0
D_0__Eukaryota	D_1__Opisthokonta	D_2__Nucletmycea	D_3__Fungi	D_9__Dipodascaceae	D_10__Yarrowia	D_11__Yarrowia sp. TFM01	0	1	0	0	0	0	0	0
D_0__Eukaryota	D_1__Opisthokonta	D_2__Nucletmycea	D_3__Fungi	D_9__Elaphomycetaceae	Ambiguous_taxa	Ambiguous_taxa	0	0	1	1	0	0	0	0
D_0__Eukaryota	D_1__Opisthokonta	D_2__Nucletmycea	D_3__Fungi	D_9__Elaphomycetaceae	D_10__Pseudotulostoma	D_11__Pseudotulostoma japonicum	1	0	0	0	0	0	0	0
D_0__Eukaryota	D_1__Opisthokonta	D_2__Nucletmycea	D_3__Fungi	D_9__Entorrhizaceae	D_10__Entorrhiza	Ambiguous_taxa	0	0	0	0	0	1	0	0
D_0__Eukaryota	D_1__Opisthokonta	D_2__Nucletmycea	D_3__Fungi	D_9__Entylomataceae	D_10__Entyloma	D_11__Entyloma ficariae	0	1	0	1	0	0	0	0
D_0__Eukaryota	D_1__Opisthokonta	D_2__Nucletmycea	D_3__Fungi	D_9__Etheirophoraceae	D_10__Etheirophora	D_11__Etheirophora unijubata	0	0	0	0	0	0	0	1
D_0__Eukaryota	D_1__Opisthokonta	D_2__Nucletmycea	D_3__Fungi	D_9__Exobasidiaceae	D_10__Exobasidium	Ambiguous_taxa	0	0	0	0	0	0	0	2
D_0__Eukaryota	D_1__Opisthokonta	D_2__Nucletmycea	D_3__Fungi	D_9__Exobasidiaceae	D_10__Exobasidium	D_11__Exobasidium pachysporum	0	1	0	0	0	0	0	0
D_0__Eukaryota	D_1__Opisthokonta	D_2__Nucletmycea	D_3__Fungi	D_9__Extremaceae	D_10__Vermiconia	D_11__Vermiconia foris	1	3	0	1	0	0	1	0
D_0__Eukaryota	D_1__Opisthokonta	D_2__Nucletmycea	D_3__Fungi	D_9__Fereydouniaceae	D_10__Fereydounia	D_11__Fereydounia khargensis	0	0	0	0	1	0	0	0
D_0__Eukaryota	D_1__Opisthokonta	D_2__Nucletmycea	D_3__Fungi	D_9__Filobasidiaceae	Ambiguous_taxa	D_11__uncultured Filobasidium	0	0	1	2	0	0	0	0
D_0__Eukaryota	D_1__Opisthokonta	D_2__Nucletmycea	D_3__Fungi	D_9__Filobasidiaceae	D_10__Filobasidium	D_11__uncultured Basidiomycota	673	589	5118	1836	266	241	49	73
D_0__Eukaryota	D_1__Opisthokonta	D_2__Nucletmycea	D_3__Fungi	D_9__Filobasidiaceae	D_10__Naganishia	Ambiguous_taxa	0	1	0	183	51	4	8	3
D_0__Eukaryota	D_1__Opisthokonta	D_2__Nucletmycea	D_3__Fungi	D_9__Filobasidiaceae	D_10__Naganishia	D_11__uncultured eukaryote	1	1	4	0	1	0	0	0
D_0__Eukaryota	D_1__Opisthokonta	D_2__Nucletmycea	D_3__Fungi	D_9__Geminibasidiaceae	Ambiguous_taxa	Ambiguous_taxa	0	0	6	0	0	0	0	3
D_0__Eukaryota	D_1__Opisthokonta	D_2__Nucletmycea	D_3__Fungi	D_9__Georgefischeriaceae	D_10__Jamesdicksonia	D_11__Jamesdicksonia dactylidis	0	0	0	1	0	0	0	0
D_0__Eukaryota	D_1__Opisthokonta	D_2__Nucletmycea	D_3__Fungi	D_9__Gomphaceae	D_10__Ramaria	D_11__Ramaria rubella	0	2	0	1	0	1	0	0
D_0__Eukaryota	D_1__Opisthokonta	D_2__Nucletmycea	D_3__Fungi	D_9__Gyalectaceae	D_10__Gyalecta	D_11__Gyalecta ulmi	0	0	0	1	0	0	0	1
D_0__Eukaryota	D_1__Opisthokonta	D_2__Nucletmycea	D_3__Fungi	D_9__Gyalectaceae	D_10__Petractis	D_11__Petractis nodispora	0	0	0	0	1	0	1	1
D_0__Eukaryota	D_1__Opisthokonta	D_2__Nucletmycea	D_3__Fungi	D_9__Helotiaceae	D_10__Claussenomyces	D_11__Claussenomyces prasinulus	6	0	0	0	0	0	3	6
D_0__Eukaryota	D_1__Opisthokonta	D_2__Nucletmycea	D_3__Fungi	D_9__Helvellaceae	D_10__Helvella	D_11__metagenome	0	0	0	0	1	0	0	0
D_0__Eukaryota	D_1__Opisthokonta	D_2__Nucletmycea	D_3__Fungi	D_9__Herpotrichiellaceae	D_10__Berlesiella	D_11__Berlesiella nigerrima	0	0	0	0	0	1	0	0
D_0__Eukaryota	D_1__Opisthokonta	D_2__Nucletmycea	D_3__Fungi	D_9__Herpotrichiellaceae	D_10__Capronia	D_11__Capronia parasitica	0	0	0	0	0	1	0	0
D_0__Eukaryota	D_1__Opisthokonta	D_2__Nucletmycea	D_3__Fungi	D_9__Herpotrichiellaceae	D_10__Capronia	D_11__Capronia pilosella	0	0	0	0	0	1	0	0
D_0__Eukaryota	D_1__Opisthokonta	D_2__Nucletmycea	D_3__Fungi	D_9__Herpotrichiellaceae	D_10__Cladophialophora	D_11__fungal sp.	0	0	0	0	0	0	1	0
D_0__Eukaryota	D_1__Opisthokonta	D_2__Nucletmycea	D_3__Fungi	D_9__Herpotrichiellaceae	D_10__Exophiala	D_11__metagenome	0	8	0	0	0	10	0	0
D_0__Eukaryota	D_1__Opisthokonta	D_2__Nucletmycea	D_3__Fungi	D_9__Herpotrichiellaceae	D_10__Phialophora	D_11__Phialophora verrucosa	0	89	0	0	0	86	1	0
D_0__Eukaryota	D_1__Opisthokonta	D_2__Nucletmycea	D_3__Fungi	D_9__Herpotrichiellaceae	D_10__uncultured	D_11__metagenome	0	1	0	0	0	0	0	0
D_0__Eukaryota	D_1__Opisthokonta	D_2__Nucletmycea	D_3__Fungi	D_9__Heterogastridiaceae	D_10__Heterogastridium	D_11__Heterogastridium pycnidioideum	4	0	0	0	0	0	0	1
D_0__Eukaryota	D_1__Opisthokonta	D_2__Nucletmycea	D_3__Fungi	D_9__Hygrophoraceae	D_10__Gliophorus	D_11__Gliophorus psittacinus	0	1	0	0	0	0	0	0
D_0__Eukaryota	D_1__Opisthokonta	D_2__Nucletmycea	D_3__Fungi	D_9__Hygrophoraceae	D_10__Hygrocybe	D_11__Hygrocybe coccinea	0	0	0	0	0	0	0	1
D_0__Eukaryota	D_1__Opisthokonta	D_2__Nucletmycea	D_3__Fungi	D_9__Hygrophoraceae	D_10__Hygrocybe	D_11__Hygrocybe helobia	0	0	0	0	0	0	1	0
D_0__Eukaryota	D_1__Opisthokonta	D_2__Nucletmycea	D_3__Fungi	D_9__Icmadophilaceae	Ambiguous_taxa	Ambiguous_taxa	0	1	0	0	0	0	0	0
D_0__Eukaryota	D_1__Opisthokonta	D_2__Nucletmycea	D_3__Fungi	D_9__Incertae Sedis	Ambiguous_taxa	Ambiguous_taxa	1	0	1	1	1	0	0	0
D_0__Eukaryota	D_1__Opisthokonta	D_2__Nucletmycea	D_3__Fungi	D_9__Incertae Sedis	D_10__Ambrosiozyma	Ambiguous_taxa	0	0	3	0	0	0	0	0
D_0__Eukaryota	D_1__Opisthokonta	D_2__Nucletmycea	D_3__Fungi	D_9__Incertae Sedis	D_10__Candida	Ambiguous_taxa	0	2	0	0	0	0	0	0
D_0__Eukaryota	D_1__Opisthokonta	D_2__Nucletmycea	D_3__Fungi	D_9__Incertae Sedis	D_10__Candida	D_11__Candida silvatica	0	0	0	0	0	0	1	0
D_0__Eukaryota	D_1__Opisthokonta	D_2__Nucletmycea	D_3__Fungi	D_9__Incertae Sedis	D_10__Candida	D_11__uncultured Candida	307	6169	8441	2440	1	1520	1	1
D_0__Eukaryota	D_1__Opisthokonta	D_2__Nucletmycea	D_3__Fungi	D_9__Incertae Sedis	D_10__Candida	D_11__uncultured Dikarya	0	189	0	0	0	0	0	0
D_0__Eukaryota	D_1__Opisthokonta	D_2__Nucletmycea	D_3__Fungi	D_9__Incertae Sedis	D_10__Chaetospermum	D_11__Chaetospermum artocarpi	2	0	0	4	0	1	3	4
D_0__Eukaryota	D_1__Opisthokonta	D_2__Nucletmycea	D_3__Fungi	D_9__Incertae Sedis	D_10__Coccidioides	D_11__Coccidioides posadasii CPA 0001	0	0	1	0	0	0	0	0
D_0__Eukaryota	D_1__Opisthokonta	D_2__Nucletmycea	D_3__Fungi	D_9__Incertae Sedis	D_10__Colacogloea	D_11__Colacogloea peniophorae	2	3	4	3	1	3	1	1
D_0__Eukaryota	D_1__Opisthokonta	D_2__Nucletmycea	D_3__Fungi	D_9__Incertae Sedis	D_10__Cyclaneusma	D_11__Cyclaneusma minus	1	0	0	0	0	0	0	0
D_0__Eukaryota	D_1__Opisthokonta	D_2__Nucletmycea	D_3__Fungi	D_9__Incertae Sedis	D_10__Dictyocatenulata	D_11__Dictyocatenulata alba	0	0	1	0	0	0	0	0
D_0__Eukaryota	D_1__Opisthokonta	D_2__Nucletmycea	D_3__Fungi	D_9__Incertae Sedis	D_10__Diplomitoporus	D_11__uncultured eukaryote	0	0	0	0	1	0	0	0
D_0__Eukaryota	D_1__Opisthokonta	D_2__Nucletmycea	D_3__Fungi	D_9__Incertae Sedis	D_10__Hasegawazyma	D_11__Hasegawazyma lactosa	1	0	0	0	0	0	0	0
D_0__Eukaryota	D_1__Opisthokonta	D_2__Nucletmycea	D_3__Fungi	D_9__Incertae Sedis	D_10__Helicogloea	D_11__Helicogloea lagerheimii	0	0	1	0	2	0	0	0
D_0__Eukaryota	D_1__Opisthokonta	D_2__Nucletmycea	D_3__Fungi	D_9__Incertae Sedis	D_10__Holtermanniella	Ambiguous_taxa	0	0	0	1	0	0	0	0
D_0__Eukaryota	D_1__Opisthokonta	D_2__Nucletmycea	D_3__Fungi	D_9__Incertae Sedis	D_10__Holtermanniella	D_11__uncultured Holtermanniella	0	0	1	0	0	0	0	0
D_0__Eukaryota	D_1__Opisthokonta	D_2__Nucletmycea	D_3__Fungi	D_9__Incertae Sedis	D_10__Kuraishia	Ambiguous_taxa	0	0	3	0	0	0	0	0
D_0__Eukaryota	D_1__Opisthokonta	D_2__Nucletmycea	D_3__Fungi	D_9__Incertae Sedis	D_10__Nadsonia	Ambiguous_taxa	1	1	1	0	0	0	0	0
D_0__Eukaryota	D_1__Opisthokonta	D_2__Nucletmycea	D_3__Fungi	D_9__Incertae Sedis	D_10__Reniforma	D_11__Reniforma strues	2	1	0	0	2	0	2	3
D_0__Eukaryota	D_1__Opisthokonta	D_2__Nucletmycea	D_3__Fungi	D_9__Incertae Sedis	D_10__Rhynchosporium	Ambiguous_taxa	14	0	0	0	0	0	0	0
D_0__Eukaryota	D_1__Opisthokonta	D_2__Nucletmycea	D_3__Fungi	D_9__Incertae Sedis	D_10__Saitoella	Ambiguous_taxa	0	1	0	0	1	0	0	0
D_0__Eukaryota	D_1__Opisthokonta	D_2__Nucletmycea	D_3__Fungi	D_9__Incertae Sedis	D_10__Scytalidium	D_11__Scytalidium cuboideum	2	0	0	0	0	0	0	0
D_0__Eukaryota	D_1__Opisthokonta	D_2__Nucletmycea	D_3__Fungi	D_9__Incertae Sedis	D_10__Spiromastix	Ambiguous_taxa	1	0	0	0	0	1	0	0
D_0__Eukaryota	D_1__Opisthokonta	D_2__Nucletmycea	D_3__Fungi	D_9__Incertae Sedis	D_10__Tetracladium	Ambiguous_taxa	46	0	0	0	0	1	0	0
D_0__Eukaryota	D_1__Opisthokonta	D_2__Nucletmycea	D_3__Fungi	D_9__Incertae Sedis	D_10__Tilletiopsis	Ambiguous_taxa	1	0	0	0	0	0	0	0
D_0__Eukaryota	D_1__Opisthokonta	D_2__Nucletmycea	D_3__Fungi	D_9__Incertae Sedis	D_10__Trichaptum	D_11__uncultured fungus	1	0	0	2	0	0	2	0
D_0__Eukaryota	D_1__Opisthokonta	D_2__Nucletmycea	D_3__Fungi	D_9__Incertae Sedis	D_10__Troposporella	D_11__Troposporella monospora	0	0	0	0	0	0	4	0
D_0__Eukaryota	D_1__Opisthokonta	D_2__Nucletmycea	D_3__Fungi	D_9__Kondoaceae	D_10__Bensingtonia yamatoana		0	0	1	0	3	0	0	50
D_0__Eukaryota	D_1__Opisthokonta	D_2__Nucletmycea	D_3__Fungi	D_9__Kondoaceae	D_10__Bensingtonia	D_11__Bensingtonia ciliata	1	0	0	0	1	0	0	0
D_0__Eukaryota	D_1__Opisthokonta	D_2__Nucletmycea	D_3__Fungi	D_9__Leotiaceae	D_10__Leotia	Ambiguous_taxa	0	0	1	0	0	0	0	0
D_0__Eukaryota	D_1__Opisthokonta	D_2__Nucletmycea	D_3__Fungi	D_9__Letrouitiaceae	D_10__Letrouitia	Ambiguous_taxa	0	1	0	0	0	0	0	0
D_0__Eukaryota	D_1__Opisthokonta	D_2__Nucletmycea	D_3__Fungi	D_9__Lichinaceae	Ambiguous_taxa	Ambiguous_taxa	0	0	0	0	0	1	0	0
D_0__Eukaryota	D_1__Opisthokonta	D_2__Nucletmycea	D_3__Fungi	D_9__Lipomycetaceae	D_10__Myxozyma	Ambiguous_taxa	0	1	0	1	1	0	0	0
D_0__Eukaryota	D_1__Opisthokonta	D_2__Nucletmycea	D_3__Fungi	D_9__Lipomycetaceae	D_10__Myxozyma	D_11__Myxozyma monticola	1	0	0	1	0	0	1	0
D_0__Eukaryota	D_1__Opisthokonta	D_2__Nucletmycea	D_3__Fungi	D_9__Magnaporthaceae	D_10__Pseudohalonectria	D_11__Pseudohalonectria falcata	0	0	0	0	0	0	0	1
D_0__Eukaryota	D_1__Opisthokonta	D_2__Nucletmycea	D_3__Fungi	D_9__Malasseziaceae	D_10__Malassezia	Ambiguous_taxa	0	97	7	0	1	1	18	12
D_0__Eukaryota	D_1__Opisthokonta	D_2__Nucletmycea	D_3__Fungi	D_9__Malasseziaceae	D_10__Malassezia	D_11__Lepisosteus oculatus (spotted gar)	0	0	3	0	0	1	0	0
D_0__Eukaryota	D_1__Opisthokonta	D_2__Nucletmycea	D_3__Fungi	D_9__Malasseziaceae	D_10__Malassezia	D_11__Melanotaenia splendida tatei (desert rainbowfish)	3	0	0	0	1	2	3	1
D_0__Eukaryota	D_1__Opisthokonta	D_2__Nucletmycea	D_3__Fungi	D_9__Malasseziaceae	D_10__Malassezia	D_11__uncultured Malassezia	0	0	1	0	0	0	0	0
D_0__Eukaryota	D_1__Opisthokonta	D_2__Nucletmycea	D_3__Fungi	D_9__Malasseziaceae	D_10__Malassezia	D_11__uncultured Setosphaeria	3	0	1	0	0	0	0	0
D_0__Eukaryota	D_1__Opisthokonta	D_2__Nucletmycea	D_3__Fungi	D_9__Malasseziaceae	D_10__Malassezia	D_11__uncultured eukaryote	87	1992	11315	58	77	32	145	43
D_0__Eukaryota	D_1__Opisthokonta	D_2__Nucletmycea	D_3__Fungi	D_9__Malasseziaceae	D_10__Malassezia	D_11__uncultured fungus	0	10	64	2	2	0	0	2
D_0__Eukaryota	D_1__Opisthokonta	D_2__Nucletmycea	D_3__Fungi	D_9__Malasseziaceae	D_10__Malassezia	D_11__uncultured organism	0	1	8	0	0	0	0	0
D_0__Eukaryota	D_1__Opisthokonta	D_2__Nucletmycea	D_3__Fungi	D_9__Massarinaceae	D_10__Pseudodidymosphaeria	D_11__Pseudodidymosphaeria spartii	0	0	0	0	0	0	0	1
D_0__Eukaryota	D_1__Opisthokonta	D_2__Nucletmycea	D_3__Fungi	D_9__Megalosporaceae	D_10__Sipmaniella	D_11__Sipmaniella sulphureofusca	0	0	1	0	0	0	0	0
D_0__Eukaryota	D_1__Opisthokonta	D_2__Nucletmycea	D_3__Fungi	D_9__Meliolaceae	D_10__Meliola	D_11__Meliola juddiana	0	0	0	0	0	1	0	0
D_0__Eukaryota	D_1__Opisthokonta	D_2__Nucletmycea	D_3__Fungi	D_9__Meliolaceae	D_10__Meliola	D_11__Meliola niessleana	0	0	0	1	1	0	0	0
D_0__Eukaryota	D_1__Opisthokonta	D_2__Nucletmycea	D_3__Fungi	D_9__Metschnikowiaceae	D_10__Clavispora-Candida clade	Ambiguous_taxa	1	1	0	0	1	2	0	0
D_0__Eukaryota	D_1__Opisthokonta	D_2__Nucletmycea	D_3__Fungi	D_9__Metschnikowiaceae	D_10__Clavispora-Candida clade	D_11__Candida sp. 11-507	0	1	4	2	0	1	0	0
D_0__Eukaryota	D_1__Opisthokonta	D_2__Nucletmycea	D_3__Fungi	D_9__Metschnikowiaceae	D_10__Clavispora-Candida clade	D_11__[Candida] bromeliacearum	0	0	0	0	0	1	0	0
D_0__Eukaryota	D_1__Opisthokonta	D_2__Nucletmycea	D_3__Fungi	D_9__Metschnikowiaceae	D_10__Metschnikowia	D_11__uncultured eukaryote	0	0	0	0	1	0	0	0
D_0__Eukaryota	D_1__Opisthokonta	D_2__Nucletmycea	D_3__Fungi	D_9__Microbotryaceae	D_10__Microbotryum	D_11__Microbotryum lychnidis-dioicae	0	0	1	0	1	0	0	0
D_0__Eukaryota	D_1__Opisthokonta	D_2__Nucletmycea	D_3__Fungi	D_9__Microbotryaceae	D_10__Microbotryum	D_11__Microbotryum violaceum	8	1	5	0	14	2	4	8
D_0__Eukaryota	D_1__Opisthokonta	D_2__Nucletmycea	D_3__Fungi	D_9__Microbotryaceae	D_10__Microbotryum	D_11__uncultured Leucosporidium antarcticum	2	0	0	0	2	0	2	83
D_0__Eukaryota	D_1__Opisthokonta	D_2__Nucletmycea	D_3__Fungi	D_9__Microstromataceae	D_10__Microstroma	D_11__Pseudomicrostroma juglandis	0	1	0	0	0	0	0	0
D_0__Eukaryota	D_1__Opisthokonta	D_2__Nucletmycea	D_3__Fungi	D_9__Mrakiaceae	Ambiguous_taxa	Ambiguous_taxa	5	1	1	4	1	0	1	4
D_0__Eukaryota	D_1__Opisthokonta	D_2__Nucletmycea	D_3__Fungi	D_9__Mrakiaceae	D_10__Itersonilia	D_11__uncultured Basidiomycota	0	0	1	0	0	0	0	2
D_0__Eukaryota	D_1__Opisthokonta	D_2__Nucletmycea	D_3__Fungi	D_9__Mrakiaceae	D_10__Udeniomyces	Ambiguous_taxa	10	7	0	18	1	5	9	29
D_0__Eukaryota	D_1__Opisthokonta	D_2__Nucletmycea	D_3__Fungi	D_9__Mycocaliciaceae	D_10__Mycocalicium	D_11__Mycocalicium albonigrum	1	0	0	0	0	0	0	1
D_0__Eukaryota	D_1__Opisthokonta	D_2__Nucletmycea	D_3__Fungi	D_9__Mycosphaerellaceae	D_10__Mycosphaerella	D_11__Mycosphaerella eurypotami	1	1	0	0	0	0	0	2
D_0__Eukaryota	D_1__Opisthokonta	D_2__Nucletmycea	D_3__Fungi	D_9__Mycosphaerellaceae	D_10__Mycosphaerella	D_11__Mycosphaerella microsora	5	2	0	2	0	0	12	18
D_0__Eukaryota	D_1__Opisthokonta	D_2__Nucletmycea	D_3__Fungi	D_9__Mycosphaerellaceae	D_10__Pseudocercospora	Ambiguous_taxa	2	0	0	3	0	0	0	2
D_0__Eukaryota	D_1__Opisthokonta	D_2__Nucletmycea	D_3__Fungi	D_9__Mycosphaerellaceae	D_10__Ramularia	D_11__uncultured Ascomycota	1	0	0	0	0	0	0	0
D_0__Eukaryota	D_1__Opisthokonta	D_2__Nucletmycea	D_3__Fungi	D_9__Myrmecridiaceae	D_10__Myrmecridium	D_11__Myrmecridium montsegurinum	0	0	0	0	1	0	0	0
D_0__Eukaryota	D_1__Opisthokonta	D_2__Nucletmycea	D_3__Fungi	D_9__Nannizziopsiaceae	D_10__Nannizziopsis	Ambiguous_taxa	0	0	0	1	0	0	0	0
D_0__Eukaryota	D_1__Opisthokonta	D_2__Nucletmycea	D_3__Fungi	D_9__Naohideaceae	D_10__Naohidea	D_11__Naohidea sebacea	1	0	0	0	2	0	0	1
D_0__Eukaryota	D_1__Opisthokonta	D_2__Nucletmycea	D_3__Fungi	D_9__Nectriaceae	D_10__Fusarium	Ambiguous_taxa	0	1	0	0	1	0	0	0
D_0__Eukaryota	D_1__Opisthokonta	D_2__Nucletmycea	D_3__Fungi	D_9__Nectriaceae	D_10__Fusarium	D_11__Fusarium oxysporum	0	130	0	0	2	12	0	0
D_0__Eukaryota	D_1__Opisthokonta	D_2__Nucletmycea	D_3__Fungi	D_9__Nectriaceae	D_10__Fusarium	D_11__Fusarium oxysporum f. sp. lycopersici 4287	0	0	0	0	0	0	1	0
D_0__Eukaryota	D_1__Opisthokonta	D_2__Nucletmycea	D_3__Fungi	D_9__Nectriaceae	D_10__Fusarium	D_11__Fusarium sacchari	0	0	0	0	0	0	1	0
D_0__Eukaryota	D_1__Opisthokonta	D_2__Nucletmycea	D_3__Fungi	D_9__Nectriaceae	D_10__Nectria	D_11__Nectria parmeliae	0	1	0	0	0	0	0	0
D_0__Eukaryota	D_1__Opisthokonta	D_2__Nucletmycea	D_3__Fungi	D_9__Nectriaceae	D_10__Neonectria	D_11__Neonectria ditissima	0	1	0	0	1	0	0	0
D_0__Eukaryota	D_1__Opisthokonta	D_2__Nucletmycea	D_3__Fungi	D_9__Neolectaceae	D_10__Neolecta	Ambiguous_taxa	0	0	0	1	1	0	0	0
D_0__Eukaryota	D_1__Opisthokonta	D_2__Nucletmycea	D_3__Fungi	D_9__Ochrolechiaceae	D_10__Ochrolechia	D_11__Ochrolechia szatalaensis	0	0	0	0	0	0	1	0
D_0__Eukaryota	D_1__Opisthokonta	D_2__Nucletmycea	D_3__Fungi	D_9__Omphalotaceae	Ambiguous_taxa	Ambiguous_taxa	0	0	0	0	0	0	54	0
D_0__Eukaryota	D_1__Opisthokonta	D_2__Nucletmycea	D_3__Fungi	D_9__Onygenaceae	D_10__Amaurascopsis	D_11__Amaurascopsis perforata	0	1	0	0	1	0	0	0
D_0__Eukaryota	D_1__Opisthokonta	D_2__Nucletmycea	D_3__Fungi	D_9__Papulosaceae	D_10__Papulosa	D_11__Papulosa amerospora	1	0	0	1	0	1	1	1
D_0__Eukaryota	D_1__Opisthokonta	D_2__Nucletmycea	D_3__Fungi	D_9__Parmeliaceae	D_10__Allocetraria	D_11__Allocetraria madreporiformis	0	0	0	0	0	0	1	0
D_0__Eukaryota	D_1__Opisthokonta	D_2__Nucletmycea	D_3__Fungi	D_9__Pertusariaceae	D_10__Pertusaria	D_11__Lepra amara	1	0	0	0	0	0	0	0
D_0__Eukaryota	D_1__Opisthokonta	D_2__Nucletmycea	D_3__Fungi	D_9__Pezizaceae	D_10__Glischroderma	Ambiguous_taxa	0	0	0	0	1	0	0	0
D_0__Eukaryota	D_1__Opisthokonta	D_2__Nucletmycea	D_3__Fungi	D_9__Pezizaceae	D_10__uncultured	D_11__uncultured Pezizaceae	1	0	0	0	0	0	0	0
D_0__Eukaryota	D_1__Opisthokonta	D_2__Nucletmycea	D_3__Fungi	D_9__Phaeosphaeriaceae	D_10__Parastagonospora	D_11__Parastagonospora nodorum SN15	1	0	0	0	0	0	0	0
D_0__Eukaryota	D_1__Opisthokonta	D_2__Nucletmycea	D_3__Fungi	D_9__Phaeosphaeriaceae	D_10__Phaeosphaeriopsis	D_11__Phaeosphaeriopsis agavensis	0	1	0	0	0	0	0	0
D_0__Eukaryota	D_1__Opisthokonta	D_2__Nucletmycea	D_3__Fungi	D_9__Phaffomycetaceae	Ambiguous_taxa	Ambiguous_taxa	0	3	4	3	0	2	0	0
D_0__Eukaryota	D_1__Opisthokonta	D_2__Nucletmycea	D_3__Fungi	D_9__Phaffomycetaceae	D_10__Cyberlindnera	D_11__Cyberlindnera maclurae	0	0	1	0	0	0	0	0
D_0__Eukaryota	D_1__Opisthokonta	D_2__Nucletmycea	D_3__Fungi	D_9__Phaffomycetaceae	D_10__Cyberlindnera-Candida clade	D_11__Candida freyschussii	0	0	0	0	0	0	1	0
D_0__Eukaryota	D_1__Opisthokonta	D_2__Nucletmycea	D_3__Fungi	D_9__Phaffomycetaceae	D_10__Starmera	D_11__Starmera quercuum	0	1	0	0	0	0	0	0
D_0__Eukaryota	D_1__Opisthokonta	D_2__Nucletmycea	D_3__Fungi	D_9__Phaffomycetaceae	D_10__Starmera-Candida clade	Ambiguous_taxa	0	1	0	0	0	0	0	0
D_0__Eukaryota	D_1__Opisthokonta	D_2__Nucletmycea	D_3__Fungi	D_9__Phaffomycetaceae	D_10__Wickerhamomyces	Ambiguous_taxa	0	2	0	0	0	0	0	0
D_0__Eukaryota	D_1__Opisthokonta	D_2__Nucletmycea	D_3__Fungi	D_9__Phaffomycetaceae	D_10__Wickerhamomyces-Candida clade	Ambiguous_taxa	0	0	1	0	0	0	0	0
D_0__Eukaryota	D_1__Opisthokonta	D_2__Nucletmycea	D_3__Fungi	D_9__Phaffomycetaceae	D_10__Wickerhamomyces-Candida clade	D_11__Candida sp. NRRL YB-3031	1	0	0	0	1	0	1	0
D_0__Eukaryota	D_1__Opisthokonta	D_2__Nucletmycea	D_3__Fungi	D_9__Phaffomycetaceae	D_10__Wickerhamomyces-Candida clade	D_11__Wickerhamomyces silvicola	1	0	0	0	0	0	0	0
D_0__Eukaryota	D_1__Opisthokonta	D_2__Nucletmycea	D_3__Fungi	D_9__Phleogenaceae	D_10__Phleogena	D_11__Phleogena faginea	2	1	1	0	2	1	0	2
D_0__Eukaryota	D_1__Opisthokonta	D_2__Nucletmycea	D_3__Fungi	D_9__Phyllostictaceae	D_10__Phyllosticta	D_11__Phyllosticta ampelicida	128	4	0	6	1	68	49	103
D_0__Eukaryota	D_1__Opisthokonta	D_2__Nucletmycea	D_3__Fungi	D_9__Pichiaceae	D_10__Ogataea-Candida clade	Ambiguous_taxa	0	0	1	1	0	0	0	0
D_0__Eukaryota	D_1__Opisthokonta	D_2__Nucletmycea	D_3__Fungi	D_9__Pichiaceae	D_10__Ogataea-Candida clade	D_11__Candida sp. NRRL Y-27170	0	0	2	0	0	0	0	0
D_0__Eukaryota	D_1__Opisthokonta	D_2__Nucletmycea	D_3__Fungi	D_9__Piskurozymaceae	D_10__Piskurozyma	Ambiguous_taxa	0	0	1	0	0	0	0	0
D_0__Eukaryota	D_1__Opisthokonta	D_2__Nucletmycea	D_3__Fungi	D_9__Platygloeaceae	D_10__Insolibasidium	D_11__Insolibasidium deformans	0	0	0	0	1	0	0	0
D_0__Eukaryota	D_1__Opisthokonta	D_2__Nucletmycea	D_3__Fungi	D_9__Pleosporaceae	Ambiguous_taxa	Ambiguous_taxa	8	0	0	0	0	0	0	3
D_0__Eukaryota	D_1__Opisthokonta	D_2__Nucletmycea	D_3__Fungi	D_9__Pleosporaceae	D_10__Alternaria	D_11__Alternaria alternantherae	2	0	0	0	0	0	0	0
D_0__Eukaryota	D_1__Opisthokonta	D_2__Nucletmycea	D_3__Fungi	D_9__Pleosporaceae	D_10__Alternaria	D_11__Alternaria alternata	1297	267	1	0	1	257	79	358
D_0__Eukaryota	D_1__Opisthokonta	D_2__Nucletmycea	D_3__Fungi	D_9__Pleosporaceae	D_10__Alternaria	D_11__Alternaria caespitosa	3	0	0	0	0	2	1	0
D_0__Eukaryota	D_1__Opisthokonta	D_2__Nucletmycea	D_3__Fungi	D_9__Pleosporaceae	D_10__Alternaria	D_11__Alternaria sp. 5 SD-2012	3	0	0	0	0	2	1	0
D_0__Eukaryota	D_1__Opisthokonta	D_2__Nucletmycea	D_3__Fungi	D_9__Pleosporaceae	D_10__Bipolaris	D_11__Alternaria sp.	3	0	0	0	0	0	0	0
D_0__Eukaryota	D_1__Opisthokonta	D_2__Nucletmycea	D_3__Fungi	D_9__Pleosporaceae	D_10__Curvularia	D_11__Curvularia coicis	7	0	0	0	0	4	1	7
D_0__Eukaryota	D_1__Opisthokonta	D_2__Nucletmycea	D_3__Fungi	D_9__Pneumocystidaceae	D_10__Pneumocystis	D_11__Pneumocystis carinii	0	0	0	0	0	1	0	0
D_0__Eukaryota	D_1__Opisthokonta	D_2__Nucletmycea	D_3__Fungi	D_9__Porpidiaceae	D_10__Romjularia	D_11__Romjularia lurida	0	0	0	1	0	0	0	0
D_0__Eukaryota	D_1__Opisthokonta	D_2__Nucletmycea	D_3__Fungi	D_9__Pucciniaceae	D_10__Gymnosporangium	Ambiguous_taxa	0	0	0	0	0	0	46	0
D_0__Eukaryota	D_1__Opisthokonta	D_2__Nucletmycea	D_3__Fungi	D_9__Pyronemataceae	Ambiguous_taxa	Ambiguous_taxa	282	0	0	0	0	0	1	0
D_0__Eukaryota	D_1__Opisthokonta	D_2__Nucletmycea	D_3__Fungi	D_9__Pyronemataceae	D_10__Otidea	Ambiguous_taxa	1	0	0	0	0	0	0	0
D_0__Eukaryota	D_1__Opisthokonta	D_2__Nucletmycea	D_3__Fungi	D_9__Pyronemataceae	D_10__Parascutellinia	Ambiguous_taxa	1	0	0	0	0	0	0	0
D_0__Eukaryota	D_1__Opisthokonta	D_2__Nucletmycea	D_3__Fungi	D_9__Pyronemataceae	D_10__uncultured	D_11__uncultured eukaryote	3	0	0	0	0	0	5	0
D_0__Eukaryota	D_1__Opisthokonta	D_2__Nucletmycea	D_3__Fungi	D_9__Ramalinaceae	D_10__Bilimbia	D_11__Bilimbia sabuletorum	0	0	0	0	2	0	0	0
D_0__Eukaryota	D_1__Opisthokonta	D_2__Nucletmycea	D_3__Fungi	D_9__Rhizinaceae	D_10__Psilopezia	Ambiguous_taxa	1	0	0	0	0	0	0	0
D_0__Eukaryota	D_1__Opisthokonta	D_2__Nucletmycea	D_3__Fungi	D_9__Rhizopogonaceae	D_10__Rhizopogon	D_11__Rhizopogon olivaceotinctus	0	1	0	0	0	0	0	0
D_0__Eukaryota	D_1__Opisthokonta	D_2__Nucletmycea	D_3__Fungi	D_9__Rhynchostomataceae	D_10__Rhynchostoma	D_11__Rhynchostoma minutum	2	0	0	0	0	0	0	0
D_0__Eukaryota	D_1__Opisthokonta	D_2__Nucletmycea	D_3__Fungi	D_9__Rhytismataceae	D_10__Propolis	D_11__Propolis farinosa	0	0	1	1	0	0	0	0
D_0__Eukaryota	D_1__Opisthokonta	D_2__Nucletmycea	D_3__Fungi	D_9__Robbaueraceae	D_10__Robbauera	D_11__fungal sp. YK23	4	2	1	2	0	0	3	0
D_0__Eukaryota	D_1__Opisthokonta	D_2__Nucletmycea	D_3__Fungi	D_9__Roussoellaceae	D_10__Roussoella	D_11__Roussoellaceae sp. MUT 4886	0	0	0	0	1	0	0	0
D_0__Eukaryota	D_1__Opisthokonta	D_2__Nucletmycea	D_3__Fungi	D_9__Saccharomycetaceae	Ambiguous_taxa	Ambiguous_taxa	0	0	0	0	0	1	0	0
D_0__Eukaryota	D_1__Opisthokonta	D_2__Nucletmycea	D_3__Fungi	D_9__Saccharomycetaceae	D_10__Kazachstania-Candida clade	D_11__unidentified	0	0	0	1	0	0	0	0
D_0__Eukaryota	D_1__Opisthokonta	D_2__Nucletmycea	D_3__Fungi	D_9__Saccharomycetaceae	D_10__Saccharomyces	D_11__Saccharomyces cerevisiae CLIB215	0	0	1	0	0	0	0	0
D_0__Eukaryota	D_1__Opisthokonta	D_2__Nucletmycea	D_3__Fungi	D_9__Saccharomycetaceae	D_10__Saccharomyces	D_11__Saccharomyces cerevisiae M22	0	1	0	0	0	1	0	0
D_0__Eukaryota	D_1__Opisthokonta	D_2__Nucletmycea	D_3__Fungi	D_9__Saccharomycetaceae	D_10__Vanderwaltozyma	D_11__Vanderwaltozyma polyspora DSM 70294	0	0	0	0	0	50	0	0
D_0__Eukaryota	D_1__Opisthokonta	D_2__Nucletmycea	D_3__Fungi	D_9__Saccharomycetaceae	D_10__Zygosaccharomyces	D_11__uncultured Zygosaccharomyces	0	0	1	0	0	0	0	0
D_0__Eukaryota	D_1__Opisthokonta	D_2__Nucletmycea	D_3__Fungi	D_9__Saccharomycopsidaceae	D_10__Saccharomycopsis	D_11__Saccharomycopsis olivae	0	0	0	1	0	0	0	0
D_0__Eukaryota	D_1__Opisthokonta	D_2__Nucletmycea	D_3__Fungi	D_9__Schizophyllaceae	D_10__Henningsomyces	D_11__Henningsomyces candidus	0	0	1	0	0	0	0	0
D_0__Eukaryota	D_1__Opisthokonta	D_2__Nucletmycea	D_3__Fungi	D_9__Schizosaccharomycetaceae	D_10__Schizosaccharomyces	Ambiguous_taxa	0	1	0	0	0	0	1	1
D_0__Eukaryota	D_1__Opisthokonta	D_2__Nucletmycea	D_3__Fungi	D_9__Sclerotiniaceae	D_10__Botrytis	D_11__Botrytis cinerea B05.10	24	0	0	0	0	0	0	0
D_0__Eukaryota	D_1__Opisthokonta	D_2__Nucletmycea	D_3__Fungi	D_9__Sclerotiniaceae	D_10__Sclerencoelia	D_11__Sclerencoelia fraxinicola	0	0	0	0	0	0	0	1
D_0__Eukaryota	D_1__Opisthokonta	D_2__Nucletmycea	D_3__Fungi	D_9__Sclerotiniaceae	D_10__Sclerotinia	Ambiguous_taxa	2	0	0	0	0	0	1	2
D_0__Eukaryota	D_1__Opisthokonta	D_2__Nucletmycea	D_3__Fungi	D_9__Septobasidiaceae	D_10__Septobasidium	Ambiguous_taxa	0	0	0	0	0	0	0	1
D_0__Eukaryota	D_1__Opisthokonta	D_2__Nucletmycea	D_3__Fungi	D_9__Serpulaceae	D_10__Serpula	D_11__Serpula similis	0	0	0	0	1	0	0	0
D_0__Eukaryota	D_1__Opisthokonta	D_2__Nucletmycea	D_3__Fungi	D_9__Sirobasidiaceae	D_10__Sirobasidium	D_11__uncultured fungus	0	0	0	1	0	0	0	0
D_0__Eukaryota	D_1__Opisthokonta	D_2__Nucletmycea	D_3__Fungi	D_9__Sporidiobolaceae	Ambiguous_taxa	Ambiguous_taxa	0	0	1	0	0	1	0	0
D_0__Eukaryota	D_1__Opisthokonta	D_2__Nucletmycea	D_3__Fungi	D_9__Sporidiobolaceae	D_10__Rhodotorula	D_11__Rhodotorula diobovata	1	0	1	0	11	0	0	0
D_0__Eukaryota	D_1__Opisthokonta	D_2__Nucletmycea	D_3__Fungi	D_9__Sporidiobolaceae	D_10__Rhodotorula	D_11__Rhodotorula mucilaginosa	4	0	0	0	1	0	0	0
D_0__Eukaryota	D_1__Opisthokonta	D_2__Nucletmycea	D_3__Fungi	D_9__Sporidiobolaceae	D_10__Rhodotorula	D_11__Rhodotorula sp. 'maule'	3	0	0	0	3	0	1	0
D_0__Eukaryota	D_1__Opisthokonta	D_2__Nucletmycea	D_3__Fungi	D_9__Sporidiobolaceae	D_10__Rhodotorula	D_11__uncultured fungus	0	0	1	0	1	0	0	1
D_0__Eukaryota	D_1__Opisthokonta	D_2__Nucletmycea	D_3__Fungi	D_9__Sporidiobolaceae	D_10__Rhodotorula	D_11__wasp metagenome	0	0	1	0	1	0	0	1
D_0__Eukaryota	D_1__Opisthokonta	D_2__Nucletmycea	D_3__Fungi	D_9__Sporidiobolaceae	D_10__Sporobolomyces roseus		0	0	0	0	1	0	36098	70
D_0__Eukaryota	D_1__Opisthokonta	D_2__Nucletmycea	D_3__Fungi	D_9__Stephanosporaceae	D_10__Stephanospora	D_11__Stephanospora caroticolor	0	0	0	1	0	0	0	0
D_0__Eukaryota	D_1__Opisthokonta	D_2__Nucletmycea	D_3__Fungi	D_9__Stereopsidaceae	D_10__Stereopsis	Ambiguous_taxa	0	0	1	0	0	0	0	0
D_0__Eukaryota	D_1__Opisthokonta	D_2__Nucletmycea	D_3__Fungi	D_9__Stictidaceae	D_10__Acarosporina	D_11__Acarosporina microspora	0	0	0	0	0	1	0	0
D_0__Eukaryota	D_1__Opisthokonta	D_2__Nucletmycea	D_3__Fungi	D_9__Stictidaceae	D_10__Cyanodermella	D_11__Cyanodermella viridula	0	0	0	1	0	0	1	0
D_0__Eukaryota	D_1__Opisthokonta	D_2__Nucletmycea	D_3__Fungi	D_9__Sympoventuriaceae	D_10__Ochroconis	D_11__Ochroconis cordanae	0	0	1	0	0	0	0	0
D_0__Eukaryota	D_1__Opisthokonta	D_2__Nucletmycea	D_3__Fungi	D_9__Syzygosporaceae	D_10__Syzygospora	D_11__basidiomycete yeast sp. BG98-12-9-1-2	0	0	5	1	0	1	0	0
D_0__Eukaryota	D_1__Opisthokonta	D_2__Nucletmycea	D_3__Fungi	D_9__Teloschistaceae	D_10__Caloplaca	D_11__Caloplaca chilensis	0	0	0	0	1	0	0	0
D_0__Eukaryota	D_1__Opisthokonta	D_2__Nucletmycea	D_3__Fungi	D_9__Teloschistaceae	D_10__Usnochroma	D_11__Usnochroma scoriophila	1	0	0	0	0	0	0	0
D_0__Eukaryota	D_1__Opisthokonta	D_2__Nucletmycea	D_3__Fungi	D_9__Teloschistaceae	D_10__Xanthomendoza	Ambiguous_taxa	1	0	0	0	0	0	0	0
D_0__Eukaryota	D_1__Opisthokonta	D_2__Nucletmycea	D_3__Fungi	D_9__Teloschistaceae	D_10__Xanthoria	Ambiguous_taxa	0	1	0	0	0	0	0	0
D_0__Eukaryota	D_1__Opisthokonta	D_2__Nucletmycea	D_3__Fungi	D_9__Teratosphaeriaceae	Ambiguous_taxa	Ambiguous_taxa	8	0	2	0	0	1	1	2
D_0__Eukaryota	D_1__Opisthokonta	D_2__Nucletmycea	D_3__Fungi	D_9__Thelebolaceae	D_10__Thelebolus	D_11__uncultured Ascomycota	1	0	0	0	0	0	0	0
D_0__Eukaryota	D_1__Opisthokonta	D_2__Nucletmycea	D_3__Fungi	D_9__Thermoascaceae	D_10__Byssochlamys	Ambiguous_taxa	0	2	0	1	0	2	0	1
D_0__Eukaryota	D_1__Opisthokonta	D_2__Nucletmycea	D_3__Fungi	D_9__Thermoascaceae	D_10__Byssochlamys	D_11__Byssochlamys spectabilis	1	1	1	0	0	2	0	0
D_0__Eukaryota	D_1__Opisthokonta	D_2__Nucletmycea	D_3__Fungi	D_9__Trapeliaceae	D_10__Trapelia	D_11__Trapelia glebulosa	0	0	0	0	0	1	4	8
D_0__Eukaryota	D_1__Opisthokonta	D_2__Nucletmycea	D_3__Fungi	D_9__Trichocomaceae	D_10__Talaromyces	D_11__Talaromyces purpureogenus	0	1	0	0	0	0	0	0
D_0__Eukaryota	D_1__Opisthokonta	D_2__Nucletmycea	D_3__Fungi	D_9__Trichocomaceae	D_10__Talaromyces	D_11__Talaromyces radicus	0	1	0	0	0	0	0	0
D_0__Eukaryota	D_1__Opisthokonta	D_2__Nucletmycea	D_3__Fungi	D_9__Trichocomaceae	D_10__Talaromyces	D_11__Talaromyces wortmannii	0	18	8	13	1	2	0	0
D_0__Eukaryota	D_1__Opisthokonta	D_2__Nucletmycea	D_3__Fungi	D_9__Trichocomaceae	D_10__Talaromyces	D_11__uncultured eukaryote	0	2	1	0	0	2	0	0
D_0__Eukaryota	D_1__Opisthokonta	D_2__Nucletmycea	D_3__Fungi	D_9__Tricholomataceae	D_10__Granulobasidium	D_11__Granulobasidium vellereum	0	0	0	0	0	0	0	1
D_0__Eukaryota	D_1__Opisthokonta	D_2__Nucletmycea	D_3__Fungi	D_9__Trichomeriaceae	D_10__Bradymyces	D_11__Chaetothyriales sp. AL4	0	0	0	0	0	2	0	0
D_0__Eukaryota	D_1__Opisthokonta	D_2__Nucletmycea	D_3__Fungi	D_9__Trichomonascaceae	D_10__Blastobotrys	Ambiguous_taxa	0	1	1	0	0	0	0	0
D_0__Eukaryota	D_1__Opisthokonta	D_2__Nucletmycea	D_3__Fungi	D_9__Trichomonascaceae	D_10__JCM8259	D_11__Groenewaldozyma auringiensis	0	0	0	1	0	0	0	1
D_0__Eukaryota	D_1__Opisthokonta	D_2__Nucletmycea	D_3__Fungi	D_9__Trichomonascaceae	D_10__Spencermartinsiella	D_11__Candida sp. BG01-7-23-018B-1-1	0	0	0	0	0	0	0	1
D_0__Eukaryota	D_1__Opisthokonta	D_2__Nucletmycea	D_3__Fungi	D_9__Trichomonascaceae	D_10__Trichomonascus	Ambiguous_taxa	1	1	0	1	0	2	0	0
D_0__Eukaryota	D_1__Opisthokonta	D_2__Nucletmycea	D_3__Fungi	D_9__Trichomonascaceae	D_10__Wicherhamiella-Candida clade	D_11__[Candida] spandovensis	0	0	0	0	0	0	0	1
D_0__Eukaryota	D_1__Opisthokonta	D_2__Nucletmycea	D_3__Fungi	D_9__Trichosporonaceae	D_10__Trichosporon	D_11__Trichosporon asahii var. asahii CBS 2479	0	0	1	0	0	1	0	0
D_0__Eukaryota	D_1__Opisthokonta	D_2__Nucletmycea	D_3__Fungi	D_9__Trigonopsidaceae	D_10__Trigonopsis	Ambiguous_taxa	0	0	1	0	0	0	1	1
D_0__Eukaryota	D_1__Opisthokonta	D_2__Nucletmycea	D_3__Fungi	D_9__Tubeufiaceae	Ambiguous_taxa	Ambiguous_taxa	0	0	0	0	0	0	0	1
D_0__Eukaryota	D_1__Opisthokonta	D_2__Nucletmycea	D_3__Fungi	D_9__Tulasnellaceae	D_10__Tulasnella	Ambiguous_taxa	586	0	0	0	0	0	0	0
D_0__Eukaryota	D_1__Opisthokonta	D_2__Nucletmycea	D_3__Fungi	D_9__Ustilentylomataceae	D_10__Ustilentyloma	D_11__Ustilentyloma fluitans	1	0	0	0	0	0	0	1
D_0__Eukaryota	D_1__Opisthokonta	D_2__Nucletmycea	D_3__Fungi	D_9__Verrucariaceae	D_10__Hydropunctaria	D_11__Hydropunctaria rheitrophila	0	1	0	0	0	0	0	0
D_0__Eukaryota	D_1__Opisthokonta	D_2__Nucletmycea	D_3__Fungi	D_9__Xylariaceae	D_10__Anthostomella	D_11__Anthostomella torosa	0	0	0	0	0	0	1	0
D_0__Eukaryota	D_1__Opisthokonta	D_2__Nucletmycea	D_3__Fungi	D_9__Xylariaceae	D_10__Hypoxylon	D_11__Dothideomycetes sp. TRN 80	0	0	0	0	0	4	0	0
D_0__Eukaryota	D_1__Opisthokonta	D_2__Nucletmycea	D_3__Fungi	D_9__Xylariaceae	D_10__Hypoxylon	D_11__Hypoxylon vogesiacum	0	0	0	1	0	1	0	0
D_0__Eukaryota	D_1__Opisthokonta	D_2__Nucletmycea	D_3__Fungi	D_9__Xylariaceae	D_10__Hypoxylon	D_11__Stigmatodiscus enigmaticus	1	0	2	0	0	0	1	0
D_0__Eukaryota	D_1__Opisthokonta	D_2__Nucletmycea	D_3__Fungi	D_9__Xylariaceae	D_10__Hypoxylon	D_11__fungal sp.	1	0	0	0	1	0	1	0
D_0__Eukaryota	D_1__Opisthokonta	D_2__Nucletmycea	D_3__Fungi	D_9__Xylariaceae	D_10__Rosellinia	D_11__Rosellinia necatrix	0	0	0	0	0	0	0	1
D_0__Eukaryota	D_1__Opisthokonta	D_2__Nucletmycea	D_3__Fungi	D_9__Xylariaceae	D_10__Xylaria	Ambiguous_taxa	0	0	1	0	1	0	0	0
D_0__Eukaryota	D_1__Opisthokonta	D_2__Nucletmycea	D_3__Nucleariidae and Fonticula group	D_4__Nucleariidae	D_5__Nuclearia	D_6__metagenome	0	1	0	2	0	0	0	0
D_0__Eukaryota	D_1__Opisthokonta	D_2__Nucletmycea	D_3__Nucleariidae and Fonticula group	D_4__Nucleariidae	D_5__Nuclearia	D_6__uncultured Chytridiomycota	0	0	0	0	0	0	0	1
D_0__Eukaryota	D_1__Opisthokonta	D_2__Nucletmycea	D_3__Nucleariidae and Fonticula group	D_4__Nucleariidae	D_5__Nuclearia	D_6__uncultured Nucleariidae	0	0	0	1	0	0	0	0
D_0__Eukaryota	D_1__Opisthokonta	D_2__Nucletmycea	D_3__Nucleariidae and Fonticula group	D_4__Nucleariidae	D_5__Nuclearia	D_6__uncultured eukaryote	0	0	0	1	1	1	4	4
D_0__Eukaryota	D_1__Picozoa	D_2__Picomonadida	D_3__Picomonadidae	D_4__Picomonas	D_5__uncultured biliphyte	D_6__uncultured biliphyte	0	0	0	0	0	0	2	0
D_0__Eukaryota	D_1__SAR	D_2__Alveolata	D_3__Apicomplexa	Ambiguous_taxa	Ambiguous_taxa	Ambiguous_taxa	0	0	0	0	0	1	0	0
D_0__Eukaryota	D_1__SAR	D_2__Alveolata	D_3__Apicomplexa	D_4__Aconoidasida	D_5__Piroplasmorida	D_6__Theileria sp. K1	0	0	0	0	0	0	0	1
D_0__Eukaryota	D_1__SAR	D_2__Alveolata	D_3__Apicomplexa	D_4__Novel Apicomplexa Class 2	D_5__uncultured eukaryote	D_6__uncultured eukaryote	0	0	0	0	0	2	1	0
D_0__Eukaryota	D_1__SAR	D_2__Alveolata	D_3__Apicomplexa	D_5__Coccidia	D_6__Eimeriorina	D_7__Intranuclear coccidium JW-2004	2	0	0	0	0	0	0	0
D_0__Eukaryota	D_1__SAR	D_2__Alveolata	D_3__Apicomplexa	D_5__Cryptosporida	D_6__Cryptosporidium	D_7__Colpodellidae sp. HEP	0	0	0	0	0	0	1	0
D_0__Eukaryota	D_1__SAR	D_2__Alveolata	D_3__Apicomplexa	D_5__Gregarinasina	D_6__Eugregarinorida	D_7__Selenidiidae sp. KCW-2012a	4	0	0	0	0	0	0	0
D_0__Eukaryota	D_1__SAR	D_2__Alveolata	D_3__Apicomplexa	D_5__Piroplasmorida	D_6__Nephromyces	D_7__Nephromyces sp. MO-4F MBS2010	0	0	0	0	1	0	0	0
D_0__Eukaryota	D_1__SAR	D_2__Alveolata	D_3__Apicomplexa	D_5__Piroplasmorida	D_6__Nephromyces	D_7__Nephromyces sp. MO-5H MBS2010	0	1	0	0	2	0	0	0
D_0__Eukaryota	D_1__SAR	D_2__Alveolata	D_3__Apicomplexa	D_5__Piroplasmorida	D_6__Theileria	D_7__Theileria youngi	0	0	0	0	0	0	1	0
D_0__Eukaryota	D_1__SAR	D_2__Alveolata	D_3__Apicomplexa	D_5__Piroplasmorida	D_6__uncultured	D_7__uncultured alveolate	0	0	0	0	0	1	0	0
D_0__Eukaryota	D_1__SAR	D_2__Alveolata	D_3__Apicomplexa	D_6__Adeleorina	D_7__Hepatozoon	D_8__Hepatozoon sp. BT-2016 clade D	1	0	0	0	0	0	0	0
D_0__Eukaryota	D_1__SAR	D_2__Alveolata	D_3__Apicomplexa	D_6__Adeleorina	D_7__Hepatozoon	D_8__Hepatozoon ursi	0	0	0	0	0	1	0	0
D_0__Eukaryota	D_1__SAR	D_2__Alveolata	D_3__Apicomplexa	D_6__Eimeriorina	D_7__Eimeria	D_8__Eimeria angustus	0	0	0	0	0	0	1	0
D_0__Eukaryota	D_1__SAR	D_2__Alveolata	D_3__Apicomplexa	D_6__Eimeriorina	D_7__Goussia	D_8__Goussia sp. BMR-2011	0	0	0	0	0	0	0	1
D_0__Eukaryota	D_1__SAR	D_2__Alveolata	D_3__Apicomplexa	D_6__Eimeriorina	D_7__Margolisiella	D_8__uncultured alveolata	1	0	0	0	0	0	0	0
D_0__Eukaryota	D_1__SAR	D_2__Alveolata	D_3__Apicomplexa	D_6__Eimeriorina	D_7__Sarcocystis	D_8__Sarcocystis tuagulusi	0	0	0	0	1	0	0	0
D_0__Eukaryota	D_1__SAR	D_2__Alveolata	D_3__Apicomplexa	D_6__Eugregarinorida	D_7__Ascogregarina	D_8__Ascogregarina armigerei	0	0	0	1	0	0	0	0
D_0__Eukaryota	D_1__SAR	D_2__Alveolata	D_3__Apicomplexa	D_6__Eugregarinorida	D_7__Cryptosporidium	D_8__Cryptosporidium	0	0	0	0	0	117	1209	1646
D_0__Eukaryota	D_1__SAR	D_2__Alveolata	D_3__Apicomplexa	D_6__Eugregarinorida	D_7__Hoplorhynchus	D_8__Stemonitis fusca	0	0	1	0	0	0	0	0
D_0__Eukaryota	D_1__SAR	D_2__Alveolata	D_3__Apicomplexa	D_6__Neogregarinorida	D_7__Ophryocystis	D_8__Ophryocystis elektroscirrha	0	0	0	0	0	0	1	0
D_0__Eukaryota	D_1__SAR	D_2__Alveolata	D_3__Ciliophora	Ambiguous_taxa	Ambiguous_taxa	Ambiguous_taxa	2525	40	3	814	1729	738	0	0
D_0__Eukaryota	D_1__SAR	D_2__Alveolata	D_3__Ciliophora	D_4__Intramacronucleata	D_5__Conthreep	D_6__uncultured eukaryote	2	0	0	0	0	0	0	1
D_0__Eukaryota	D_1__SAR	D_2__Alveolata	D_3__Ciliophora	D_4__Intramacronucleata	D_5__Litostomatea	D_6__metagenome	0	0	0	0	0	0	0	1
D_0__Eukaryota	D_1__SAR	D_2__Alveolata	D_3__Ciliophora	D_4__Intramacronucleata	D_5__Litostomatea	D_6__uncultured ciliate	10	15	9	13	4	18	19	27517
D_0__Eukaryota	D_1__SAR	D_2__Alveolata	D_3__Ciliophora	D_4__Postciliodesmatophora	D_5__Heterotrichea	D_6__Linostomella sp. aPFEU1	0	0	0	0	0	0	0	1
D_0__Eukaryota	D_1__SAR	D_2__Alveolata	D_3__Ciliophora	D_4__Postciliodesmatophora	D_5__Karyorelictea	D_6__uncultured eukaryote	0	0	0	0	0	0	1	0
D_0__Eukaryota	D_1__SAR	D_2__Alveolata	D_3__Ciliophora	D_5__Armophorea	D_6__uncultured	D_7__uncultured eukaryote	0	0	0	0	1	0	1	0
D_0__Eukaryota	D_1__SAR	D_2__Alveolata	D_3__Ciliophora	D_5__Conthreep	D_6__IN2411	D_7__uncultured eukaryote	1	0	1	0	2	0	0	0
D_0__Eukaryota	D_1__SAR	D_2__Alveolata	D_3__Ciliophora	D_5__Conthreep	D_6__Nassophorea	D_7__metagenome	0	0	1	0	0	0	0	0
D_0__Eukaryota	D_1__SAR	D_2__Alveolata	D_3__Ciliophora	D_5__Heterotrichea	D_6__Blepharisma	Ambiguous_taxa	0	0	0	0	2	1	0	187
D_0__Eukaryota	D_1__SAR	D_2__Alveolata	D_3__Ciliophora	D_5__Heterotrichea	D_6__Stentor	Ambiguous_taxa	0	0	0	0	0	0	0	1
D_0__Eukaryota	D_1__SAR	D_2__Alveolata	D_3__Ciliophora	D_5__Litostomatea	D_6__Haptoria	D_7__Dileptus sp. FG-2015	0	0	0	1	5	0	0	1
D_0__Eukaryota	D_1__SAR	D_2__Alveolata	D_3__Ciliophora	D_5__Litostomatea	D_6__Haptoria	D_7__Haptoria sp. bLPN1	0	0	0	0	4	0	0	0
D_0__Eukaryota	D_1__SAR	D_2__Alveolata	D_3__Ciliophora	D_5__Litostomatea	D_6__Haptoria	D_7__metagenome	223	3	1	3	1767	1	332	145
D_0__Eukaryota	D_1__SAR	D_2__Alveolata	D_3__Ciliophora	D_5__Litostomatea	D_6__Haptoria	D_7__uncultured eukaryote	0	0	0	0	1	0	0	0
D_0__Eukaryota	D_1__SAR	D_2__Alveolata	D_3__Ciliophora	D_5__Litostomatea	D_6__Haptoria	D_7__uncultured freshwater eukaryote	0	0	0	0	1	0	0	0
D_0__Eukaryota	D_1__SAR	D_2__Alveolata	D_3__Ciliophora	D_5__Spirotrichea	D_6__Choreotrichia	D_7__uncultured eukaryote	0	0	0	0	1	0	0	1
D_0__Eukaryota	D_1__SAR	D_2__Alveolata	D_3__Ciliophora	D_5__Spirotrichea	D_6__Hypotrichia	Ambiguous_taxa	74	19	0	13	308	750	1787	1612
D_0__Eukaryota	D_1__SAR	D_2__Alveolata	D_3__Ciliophora	D_5__Spirotrichea	D_6__Hypotrichia	D_7__invertebrate environmental sample	7	0	0	0	0	0	0	1
D_0__Eukaryota	D_1__SAR	D_2__Alveolata	D_3__Ciliophora	D_5__Spirotrichea	D_6__Hypotrichia	D_7__metagenome	1	0	0	0	1	1	0	0
D_0__Eukaryota	D_1__SAR	D_2__Alveolata	D_3__Ciliophora	D_5__Spirotrichea	D_6__Hypotrichia	D_7__uncultured Oxytrichidae	27	0	0	0	2	4	4	25
D_0__Eukaryota	D_1__SAR	D_2__Alveolata	D_3__Ciliophora	D_5__Spirotrichea	D_6__Hypotrichia	D_7__uncultured ciliate	1	0	0	0	2	0	0	0
D_0__Eukaryota	D_1__SAR	D_2__Alveolata	D_3__Ciliophora	D_5__Spirotrichea	D_6__Hypotrichia	D_7__uncultured eukaryote	17	3	0	2	5	0	6	9
D_0__Eukaryota	D_1__SAR	D_2__Alveolata	D_3__Ciliophora	D_5__Spirotrichea	D_6__Oligotrichia	D_7__uncultured eukaryote	0	0	0	0	2	0	0	0
D_0__Eukaryota	D_1__SAR	D_2__Alveolata	D_3__Ciliophora	D_5__Spirotrichea	D_6__Oxytrichidae	D_7__uncultured Oxytrichidae	804	106	0	1	25	34	210	473
D_0__Eukaryota	D_1__SAR	D_2__Alveolata	D_3__Ciliophora	D_5__Spirotrichea	D_6__Oxytrichidae	D_7__uncultured ciliate	9	4	0	2	23	40	51	120
D_0__Eukaryota	D_1__SAR	D_2__Alveolata	D_3__Ciliophora	D_5__Spirotrichea	D_6__Oxytrichidae	D_7__uncultured eukaryote	55	74	0	10	32	327	433	719
D_0__Eukaryota	D_1__SAR	D_2__Alveolata	D_3__Ciliophora	D_5__Spirotrichea	D_6__Oxytrichidae	D_7__uncultured marine alveolate	0	0	0	0	1	0	1	0
D_0__Eukaryota	D_1__SAR	D_2__Alveolata	D_3__Ciliophora	D_5__Spirotrichea	D_6__Oxytrichidae	D_7__uncultured marine eukaryote	0	0	0	0	1	0	0	0
D_0__Eukaryota	D_1__SAR	D_2__Alveolata	D_3__Ciliophora	D_6__Armophorida	D_7__Brachonella	Ambiguous_taxa	0	0	0	0	0	1	0	1
D_0__Eukaryota	D_1__SAR	D_2__Alveolata	D_3__Ciliophora	D_6__Choreotrichia	D_7__Favella	Ambiguous_taxa	0	0	0	0	1	0	0	0
D_0__Eukaryota	D_1__SAR	D_2__Alveolata	D_3__Ciliophora	D_6__Choreotrichia	D_7__Metacylis	D_8__Metacylis angulata	1	0	0	0	0	0	0	0
D_0__Eukaryota	D_1__SAR	D_2__Alveolata	D_3__Ciliophora	D_6__Choreotrichia	D_7__Pelagostrobilidium	D_8__uncultured eukaryote	0	0	0	0	2	1	0	0
D_0__Eukaryota	D_1__SAR	D_2__Alveolata	D_3__Ciliophora	D_6__Choreotrichia	D_7__Tintinnopsis	D_8__Tintinnopsis beroidea	0	0	0	0	1	0	1	0
D_0__Eukaryota	D_1__SAR	D_2__Alveolata	D_3__Ciliophora	D_6__Choreotrichia	D_7__uncultured	D_8__uncultured eukaryote	0	0	0	0	2	2	0	0
D_0__Eukaryota	D_1__SAR	D_2__Alveolata	D_3__Ciliophora	D_6__Choreotrichia	D_7__uncultured	D_8__uncultured marine eukaryote	0	0	0	0	1	0	0	0
D_0__Eukaryota	D_1__SAR	D_2__Alveolata	D_3__Ciliophora	D_6__Euplotia	Ambiguous_taxa	Ambiguous_taxa	0	0	0	0	3	1	0	0
D_0__Eukaryota	D_1__SAR	D_2__Alveolata	D_3__Ciliophora	D_6__Euplotia	D_7__Aspidisca	D_8__uncultured ciliate	1	0	0	0	0	0	0	0
D_0__Eukaryota	D_1__SAR	D_2__Alveolata	D_3__Ciliophora	D_6__Euplotia	D_7__Aspidisca	D_8__uncultured eukaryote	1	0	0	0	0	0	0	2
D_0__Eukaryota	D_1__SAR	D_2__Alveolata	D_3__Ciliophora	D_6__Euplotia	D_7__Discocephalus	D_8__Discocephalus pararotatorius	0	0	0	0	1	0	0	0
D_0__Eukaryota	D_1__SAR	D_2__Alveolata	D_3__Ciliophora	D_6__Euplotia	D_7__Euplotes	Ambiguous_taxa	1	0	0	0	0	0	0	0
D_0__Eukaryota	D_1__SAR	D_2__Alveolata	D_3__Ciliophora	D_6__Haptoria	Ambiguous_taxa	Ambiguous_taxa	1	0	0	0	4	0	0	1
D_0__Eukaryota	D_1__SAR	D_2__Alveolata	D_3__Ciliophora	D_6__Haptoria	D_7__Arcuospathidium	Ambiguous_taxa	1	0	0	0	2	0	1	0
D_0__Eukaryota	D_1__SAR	D_2__Alveolata	D_3__Ciliophora	D_6__Haptoria	D_7__Didinium	Ambiguous_taxa	0	0	0	0	3	0	1	0
D_0__Eukaryota	D_1__SAR	D_2__Alveolata	D_3__Ciliophora	D_6__Haptoria	D_7__Didinium	D_8__uncultured ciliate	0	0	0	0	1	0	0	0
D_0__Eukaryota	D_1__SAR	D_2__Alveolata	D_3__Ciliophora	D_6__Haptoria	D_7__Didinium	D_8__uncultured eukaryote	1	0	0	0	1	0	0	0
D_0__Eukaryota	D_1__SAR	D_2__Alveolata	D_3__Ciliophora	D_6__Haptoria	D_7__Litonotus	D_8__Litonotus gracilis	0	0	0	0	1	0	0	0
D_0__Eukaryota	D_1__SAR	D_2__Alveolata	D_3__Ciliophora	D_6__Haptoria	D_7__Trachelius	Ambiguous_taxa	0	0	1	0	0	0	0	0
D_0__Eukaryota	D_1__SAR	D_2__Alveolata	D_3__Ciliophora	D_6__Haptoria	D_7__Trachelotractus	D_8__Trachelotractus entzi	0	0	0	0	0	0	1	1
D_0__Eukaryota	D_1__SAR	D_2__Alveolata	D_3__Ciliophora	D_6__Haptoria	D_7__Trachelotractus	D_8__uncultured eukaryote	0	0	0	0	0	0	0	1
D_0__Eukaryota	D_1__SAR	D_2__Alveolata	D_3__Ciliophora	D_6__Haptoria	D_7__uncultured	D_8__uncultured ciliate	0	0	0	0	1	0	0	0
D_0__Eukaryota	D_1__SAR	D_2__Alveolata	D_3__Ciliophora	D_6__Haptoria	D_7__uncultured	D_8__uncultured eukaryote	0	0	0	0	2	0	0	0
D_0__Eukaryota	D_1__SAR	D_2__Alveolata	D_3__Ciliophora	D_6__Hypotrichia	Ambiguous_taxa	Ambiguous_taxa	4188	277	1	6	100	154	796	1739
D_0__Eukaryota	D_1__SAR	D_2__Alveolata	D_3__Ciliophora	D_6__Hypotrichia	Ambiguous_taxa	D_8__uncultured Oxytrichidae	1	1	2	0	56	19	38	38
D_0__Eukaryota	D_1__SAR	D_2__Alveolata	D_3__Ciliophora	D_6__Hypotrichia	D_7__Amphisiella	Ambiguous_taxa	0	0	0	0	0	0	0	1
D_0__Eukaryota	D_1__SAR	D_2__Alveolata	D_3__Ciliophora	D_6__Hypotrichia	D_7__Amphisiella	D_8__uncultured eukaryote	1	0	0	0	11	3	10	14
D_0__Eukaryota	D_1__SAR	D_2__Alveolata	D_3__Ciliophora	D_6__Hypotrichia	D_7__Anteholosticha	Ambiguous_taxa	1	0	0	0	0	0	0	0
D_0__Eukaryota	D_1__SAR	D_2__Alveolata	D_3__Ciliophora	D_6__Hypotrichia	D_7__Anteholosticha	D_8__Anteholosticha pulchra	1	0	0	0	0	0	0	0
D_0__Eukaryota	D_1__SAR	D_2__Alveolata	D_3__Ciliophora	D_6__Hypotrichia	D_7__Anteholosticha	D_8__Anteholosticha randani	0	0	0	0	2	1	1	1
D_0__Eukaryota	D_1__SAR	D_2__Alveolata	D_3__Ciliophora	D_6__Hypotrichia	D_7__Anteholosticha	D_8__Anteholosticha rectangula	11	2	0	0	0	1	7	37
D_0__Eukaryota	D_1__SAR	D_2__Alveolata	D_3__Ciliophora	D_6__Hypotrichia	D_7__Apogastrostyla	D_8__Apogastrostyla rigescens	5	0	0	0	0	2	5	4
D_0__Eukaryota	D_1__SAR	D_2__Alveolata	D_3__Ciliophora	D_6__Hypotrichia	D_7__Apokeronopsis	Ambiguous_taxa	36	0	0	0	0	2	3	11
D_0__Eukaryota	D_1__SAR	D_2__Alveolata	D_3__Ciliophora	D_6__Hypotrichia	D_7__Caudiholosticha	D_8__Caudiholosticha marina	0	0	0	0	1	0	1	1
D_0__Eukaryota	D_1__SAR	D_2__Alveolata	D_3__Ciliophora	D_6__Hypotrichia	D_7__Epiclintes	D_8__Epiclintes auricularis rarisetus	0	0	0	0	1	0	0	1
D_0__Eukaryota	D_1__SAR	D_2__Alveolata	D_3__Ciliophora	D_6__Hypotrichia	D_7__Gonostomum	Ambiguous_taxa	0	0	0	0	3	0	0	2
D_0__Eukaryota	D_1__SAR	D_2__Alveolata	D_3__Ciliophora	D_6__Hypotrichia	D_7__Halteria	D_8__metagenome	47	7	1	4	84	49	25	69
D_0__Eukaryota	D_1__SAR	D_2__Alveolata	D_3__Ciliophora	D_6__Hypotrichia	D_7__Halteria	D_8__uncultured alveolate	0	1	0	0	0	0	1	4
D_0__Eukaryota	D_1__SAR	D_2__Alveolata	D_3__Ciliophora	D_6__Hypotrichia	D_7__Halteria	D_8__uncultured ciliate	2	0	0	0	3	3	2	4
D_0__Eukaryota	D_1__SAR	D_2__Alveolata	D_3__Ciliophora	D_6__Hypotrichia	D_7__Holosticha	Ambiguous_taxa	0	0	0	0	0	0	0	1
D_0__Eukaryota	D_1__SAR	D_2__Alveolata	D_3__Ciliophora	D_6__Hypotrichia	D_7__Holosticha	D_8__uncultured Oxytrichidae	0	0	0	0	2	2	0	0
D_0__Eukaryota	D_1__SAR	D_2__Alveolata	D_3__Ciliophora	D_6__Hypotrichia	D_7__Holosticha	D_8__uncultured eukaryote	0	0	0	0	1	0	0	0
D_0__Eukaryota	D_1__SAR	D_2__Alveolata	D_3__Ciliophora	D_6__Hypotrichia	D_7__Holostichides	D_8__Holostichides heterotypicus	23	1	0	0	1	5	16	33
D_0__Eukaryota	D_1__SAR	D_2__Alveolata	D_3__Ciliophora	D_6__Hypotrichia	D_7__Metaurostylopsis	Ambiguous_taxa	1	0	0	0	0	0	0	0
D_0__Eukaryota	D_1__SAR	D_2__Alveolata	D_3__Ciliophora	D_6__Hypotrichia	D_7__Metaurostylopsis	D_8__Metaurostylopsis antarctica	1	0	0	0	0	1	0	0
D_0__Eukaryota	D_1__SAR	D_2__Alveolata	D_3__Ciliophora	D_6__Hypotrichia	D_7__Metaurostylopsis	D_8__Metaurostylopsis sinica	1	0	0	0	0	0	0	1
D_0__Eukaryota	D_1__SAR	D_2__Alveolata	D_3__Ciliophora	D_6__Hypotrichia	D_7__Oxytricha	D_8__Oxytricha saltans	0	0	0	0	2	2	0	2
D_0__Eukaryota	D_1__SAR	D_2__Alveolata	D_3__Ciliophora	D_6__Hypotrichia	D_7__Parasterkiella	D_8__Parasterkiella thompsoni	2	0	0	0	4	0	0	5
D_0__Eukaryota	D_1__SAR	D_2__Alveolata	D_3__Ciliophora	D_6__Hypotrichia	D_7__Parasterkiella	D_8__uncultured stichotrich	3	0	0	0	3	1	2	6
D_0__Eukaryota	D_1__SAR	D_2__Alveolata	D_3__Ciliophora	D_6__Hypotrichia	D_7__Paraurostyla	D_8__Notohymena sp. SL1	0	0	0	0	1	0	0	0
D_0__Eukaryota	D_1__SAR	D_2__Alveolata	D_3__Ciliophora	D_6__Hypotrichia	D_7__Paraurostyla	D_8__Paraurostyla coronata	9	0	0	0	1	2	3	2
D_0__Eukaryota	D_1__SAR	D_2__Alveolata	D_3__Ciliophora	D_6__Hypotrichia	D_7__Protogastrostyla	Ambiguous_taxa	0	0	0	0	0	0	4	1
D_0__Eukaryota	D_1__SAR	D_2__Alveolata	D_3__Ciliophora	D_6__Hypotrichia	D_7__Psammomitra	D_8__Psammomitra retractilis	0	0	0	0	0	1	0	0
D_0__Eukaryota	D_1__SAR	D_2__Alveolata	D_3__Ciliophora	D_6__Hypotrichia	D_7__Pseudokeronopsis	D_8__Pseudokeronopsis rubra	1	0	0	0	0	0	0	0
D_0__Eukaryota	D_1__SAR	D_2__Alveolata	D_3__Ciliophora	D_6__Hypotrichia	D_7__Pseudouroleptus	Ambiguous_taxa	0	0	0	0	0	1	1	1
D_0__Eukaryota	D_1__SAR	D_2__Alveolata	D_3__Ciliophora	D_6__Hypotrichia	D_7__Pseudourostyla	D_8__Pseudourostyla cristata	16	7	0	0	0	0	4	3
D_0__Eukaryota	D_1__SAR	D_2__Alveolata	D_3__Ciliophora	D_6__Hypotrichia	D_7__Rigidothrix	D_8__Rigidothrix goisery	2	1	0	0	6	2	8	6
D_0__Eukaryota	D_1__SAR	D_2__Alveolata	D_3__Ciliophora	D_6__Hypotrichia	D_7__Spirotrachelostyla	D_8__uncultured eukaryote	1	0	0	0	4	1	1	2
D_0__Eukaryota	D_1__SAR	D_2__Alveolata	D_3__Ciliophora	D_6__Hypotrichia	D_7__Strongylidium	Ambiguous_taxa	0	0	0	0	1	0	0	1
D_0__Eukaryota	D_1__SAR	D_2__Alveolata	D_3__Ciliophora	D_6__Hypotrichia	D_7__Stylonychia	D_8__Oxytricha paragranulifera	33	5	2	3	102	39	91	71
D_0__Eukaryota	D_1__SAR	D_2__Alveolata	D_3__Ciliophora	D_6__Hypotrichia	D_7__Trichototaxis	D_8__Trichototaxis marina	5	0	0	0	0	0	0	1
D_0__Eukaryota	D_1__SAR	D_2__Alveolata	D_3__Ciliophora	D_6__Hypotrichia	D_7__Urospinula	D_8__Urospinula succisa	3	0	0	0	0	0	0	0
D_0__Eukaryota	D_1__SAR	D_2__Alveolata	D_3__Ciliophora	D_6__Hypotrichia	D_7__uncultured	Ambiguous_taxa	1363	40	0	1	2	30	96	249
D_0__Eukaryota	D_1__SAR	D_2__Alveolata	D_3__Ciliophora	D_6__Hypotrichia	D_7__uncultured	D_8__uncultured eukaryote	19	0	0	0	0	0	0	0
D_0__Eukaryota	D_1__SAR	D_2__Alveolata	D_3__Ciliophora	D_6__Nassophorea	D_7__Colpodidium	D_8__Colpodidium caudatum	0	0	0	1	0	0	0	0
D_0__Eukaryota	D_1__SAR	D_2__Alveolata	D_3__Ciliophora	D_6__Nassophorea	D_7__Obertrumia	Ambiguous_taxa	0	0	0	0	0	0	1	0
D_0__Eukaryota	D_1__SAR	D_2__Alveolata	D_3__Ciliophora	D_6__Nassophorea	D_7__Obertrumia	D_8__uncultured eukaryote	0	0	0	0	0	0	1	0
D_0__Eukaryota	D_1__SAR	D_2__Alveolata	D_3__Ciliophora	D_6__Nassophorea	D_7__Zosterodasys	Ambiguous_taxa	0	0	0	0	2	0	2	10
D_0__Eukaryota	D_1__SAR	D_2__Alveolata	D_3__Ciliophora	D_6__Nassophorea	D_7__uncultured	D_8__uncultured ciliate	2	0	1	0	0	0	3	5
D_0__Eukaryota	D_1__SAR	D_2__Alveolata	D_3__Ciliophora	D_6__Nassophorea	D_7__uncultured	D_8__uncultured eukaryote	0	0	0	0	0	0	1	1
D_0__Eukaryota	D_1__SAR	D_2__Alveolata	D_3__Ciliophora	D_6__Oligohymenophorea	D_7__CV1-2A-17	Ambiguous_taxa	0	0	0	0	0	0	113	35
D_0__Eukaryota	D_1__SAR	D_2__Alveolata	D_3__Ciliophora	D_6__Oligohymenophorea	D_7__CV1-2A-17	D_8__uncultured ciliate	0	0	0	0	0	0	6	1
D_0__Eukaryota	D_1__SAR	D_2__Alveolata	D_3__Ciliophora	D_6__Oligohymenophorea	D_7__CV1-2A-17	D_8__uncultured microeukaryote	0	0	0	0	1	0	19	6
D_0__Eukaryota	D_1__SAR	D_2__Alveolata	D_3__Ciliophora	D_6__Oligohymenophorea	D_7__Peniculia	D_8__uncultured alveolate	0	0	23	0	0	4	8	0
D_0__Eukaryota	D_1__SAR	D_2__Alveolata	D_3__Ciliophora	D_6__Oligohymenophorea	D_7__Peniculia	D_8__uncultured eukaryote	0	0	0	0	0	0	1	0
D_0__Eukaryota	D_1__SAR	D_2__Alveolata	D_3__Ciliophora	D_6__Oligohymenophorea	D_7__Scuticociliatia	D_8__uncultured Scuticociliatia	0	0	0	0	0	0	1	0
D_0__Eukaryota	D_1__SAR	D_2__Alveolata	D_3__Ciliophora	D_6__Oligohymenophorea	D_7__uncultured	D_8__uncultured eukaryote	0	0	1	0	0	0	0	0
D_0__Eukaryota	D_1__SAR	D_2__Alveolata	D_3__Ciliophora	D_6__Oligotrichia	Ambiguous_taxa	Ambiguous_taxa	1	0	0	0	0	0	0	0
D_0__Eukaryota	D_1__SAR	D_2__Alveolata	D_3__Ciliophora	D_6__Oligotrichia	D_7__Novistrombidium	D_8__Novistrombidium apsheronicum	0	0	0	0	0	0	0	1
D_0__Eukaryota	D_1__SAR	D_2__Alveolata	D_3__Ciliophora	D_6__Oligotrichia	D_7__Parallelostrombidium	Ambiguous_taxa	1	0	0	0	1	0	0	0
D_0__Eukaryota	D_1__SAR	D_2__Alveolata	D_3__Ciliophora	D_6__Oligotrichia	D_7__Spirostrombidium	D_8__uncultured ciliate	0	0	0	0	0	9	3	3
D_0__Eukaryota	D_1__SAR	D_2__Alveolata	D_3__Ciliophora	D_6__Oligotrichia	D_7__Spirotontonia	D_8__uncultured eukaryote	1	0	0	0	0	0	9	11
D_0__Eukaryota	D_1__SAR	D_2__Alveolata	D_3__Ciliophora	D_6__Oligotrichia	D_7__Strombidium	D_8__Strombidium oculatum	1	0	0	0	0	0	0	0
D_0__Eukaryota	D_1__SAR	D_2__Alveolata	D_3__Ciliophora	D_6__Oligotrichia	D_7__Strombidium	D_8__uncultured eukaryote	1	0	1	0	1	1	0	0
D_0__Eukaryota	D_1__SAR	D_2__Alveolata	D_3__Ciliophora	D_6__Oligotrichia	D_7__uncultured	Ambiguous_taxa	0	0	0	0	1	0	0	0
D_0__Eukaryota	D_1__SAR	D_2__Alveolata	D_3__Ciliophora	D_6__Oligotrichia	D_7__uncultured	D_8__uncultured eukaryote	0	0	0	0	1	0	0	0
D_0__Eukaryota	D_1__SAR	D_2__Alveolata	D_3__Ciliophora	D_6__Oligotrichia	D_7__uncultured	D_8__uncultured marine eukaryote	0	0	0	0	0	0	0	1
D_0__Eukaryota	D_1__SAR	D_2__Alveolata	D_3__Ciliophora	D_6__Phyllopharyngea	D_7__Cyrtophoria	Ambiguous_taxa	3	0	0	0	15	2	12	47
D_0__Eukaryota	D_1__SAR	D_2__Alveolata	D_3__Ciliophora	D_6__Phyllopharyngea	D_7__Cyrtophoria	D_8__uncultured eukaryote	94	6	2	1	232	79	523	1556
D_0__Eukaryota	D_1__SAR	D_2__Alveolata	D_3__Ciliophora	D_6__Phyllopharyngea	D_7__Suctoria	D_8__Trichodina sp. FT-2011a	2	0	0	0	0	18	4	20
D_0__Eukaryota	D_1__SAR	D_2__Alveolata	D_3__Ciliophora	D_6__Phyllopharyngea	D_7__Suctoria	D_8__uncultured eukaryote	0	0	0	413	1	1	103	285
D_0__Eukaryota	D_1__SAR	D_2__Alveolata	D_3__Ciliophora	D_6__Prostomatea	D_7__Coleps	Ambiguous_taxa	0	0	1	0	0	0	0	2
D_0__Eukaryota	D_1__SAR	D_2__Alveolata	D_3__Ciliophora	D_6__Prostomatea	D_7__Cryptocaryon	D_8__metagenome	2	0	0	0	0	0	0	0
D_0__Eukaryota	D_1__SAR	D_2__Alveolata	D_3__Ciliophora	D_6__Prostomatea	D_7__Cryptocaryon	D_8__uncultured ciliate	0	0	0	0	0	0	1	0
D_0__Eukaryota	D_1__SAR	D_2__Alveolata	D_3__Ciliophora	D_6__Prostomatea	D_7__Cryptocaryon	D_8__uncultured eukaryote	992	5	1	0	293	28	114	2
D_0__Eukaryota	D_1__SAR	D_2__Alveolata	D_3__Ciliophora	D_6__Prostomatea	D_7__Plagiopogon	D_8__Plagiopogon loricatus	3	0	0	0	3	0	1	0
D_0__Eukaryota	D_1__SAR	D_2__Alveolata	D_3__Ciliophora	D_6__Prostomatea	D_7__Prorodon	D_8__uncultured marine eukaryote	0	0	1	0	0	0	0	1
D_0__Eukaryota	D_1__SAR	D_2__Alveolata	D_3__Ciliophora	D_6__Trichostomatia	Ambiguous_taxa	Ambiguous_taxa	0	0	0	0	1	0	0	0
D_0__Eukaryota	D_1__SAR	D_2__Alveolata	D_3__Ciliophora	D_6__Trichostomatia	D_7__Isotricha	Ambiguous_taxa	0	0	0	0	1	0	0	0
D_0__Eukaryota	D_1__SAR	D_2__Alveolata	D_3__Ciliophora	D_7__Apostomatia	D_8__Cinetochilum	D_9__uncultured marine eukaryote	0	0	1	0	0	0	0	0
D_0__Eukaryota	D_1__SAR	D_2__Alveolata	D_3__Ciliophora	D_7__Astomatia	D_8__Metaracoelophrya	Ambiguous_taxa	0	0	1	0	0	0	0	0
D_0__Eukaryota	D_1__SAR	D_2__Alveolata	D_3__Ciliophora	D_7__Bursariomorphida	D_8__Bryometopus	D_9__Bryometopus triquetrus	0	0	0	0	0	0	0	1
D_0__Eukaryota	D_1__SAR	D_2__Alveolata	D_3__Ciliophora	D_7__Bursariomorphida	D_8__Bryometopus	D_9__metagenome	1	0	0	0	0	0	0	0
D_0__Eukaryota	D_1__SAR	D_2__Alveolata	D_3__Ciliophora	D_7__Bursariomorphida	D_8__Bryometopus	D_9__uncultured Bryometopida	1	0	0	0	0	0	0	0
D_0__Eukaryota	D_1__SAR	D_2__Alveolata	D_3__Ciliophora	D_7__Bursariomorphida	D_8__Bursaria	Ambiguous_taxa	3	0	0	0	0	0	0	1
D_0__Eukaryota	D_1__SAR	D_2__Alveolata	D_3__Ciliophora	D_7__Colpodida	D_8__Colpoda	D_9__metagenome	1	0	0	0	0	0	0	0
D_0__Eukaryota	D_1__SAR	D_2__Alveolata	D_3__Ciliophora	D_7__Colpodida	D_8__Colpoda	D_9__uncultured eukaryote	0	0	1	0	0	0	0	0
D_0__Eukaryota	D_1__SAR	D_2__Alveolata	D_3__Ciliophora	D_7__Colpodida	D_8__Pseudoplatyophrya	D_9__uncultured alveolate	0	0	2	0	0	0	0	0
D_0__Eukaryota	D_1__SAR	D_2__Alveolata	D_3__Ciliophora	D_7__Colpodida	D_8__uncultured	D_9__metagenome	0	0	0	0	0	0	1	0
D_0__Eukaryota	D_1__SAR	D_2__Alveolata	D_3__Ciliophora	D_7__Cyrtolophosidida	D_8__Cyrtolophosis	Ambiguous_taxa	0	0	1	0	0	0	0	0
D_0__Eukaryota	D_1__SAR	D_2__Alveolata	D_3__Ciliophora	D_7__Cyrtophoria	D_8__Brooklynella	D_9__Brooklynella sinensis	0	0	0	0	0	0	0	3
D_0__Eukaryota	D_1__SAR	D_2__Alveolata	D_3__Ciliophora	D_7__Cyrtophoria	D_8__Chilodonella	Ambiguous_taxa	1	0	0	0	6	2	5	5
D_0__Eukaryota	D_1__SAR	D_2__Alveolata	D_3__Ciliophora	D_7__Cyrtophoria	D_8__Chilodonella	D_9__Chilodonella parauncinata	0	0	0	0	5	0	1	13
D_0__Eukaryota	D_1__SAR	D_2__Alveolata	D_3__Ciliophora	D_7__Cyrtophoria	D_8__Chlamydodon	D_9__Chlamydodon triquetrus	0	0	0	0	0	0	0	1
D_0__Eukaryota	D_1__SAR	D_2__Alveolata	D_3__Ciliophora	D_7__Cyrtophoria	D_8__Coeloperix	Ambiguous_taxa	0	0	0	0	0	0	0	1
D_0__Eukaryota	D_1__SAR	D_2__Alveolata	D_3__Ciliophora	D_7__Cyrtophoria	D_8__Dysteria	Ambiguous_taxa	0	0	0	0	0	0	0	1
D_0__Eukaryota	D_1__SAR	D_2__Alveolata	D_3__Ciliophora	D_7__Cyrtophoria	D_8__Dysteria	D_9__Dysteria ovalis	0	0	0	0	0	0	0	1
D_0__Eukaryota	D_1__SAR	D_2__Alveolata	D_3__Ciliophora	D_7__Cyrtophoria	D_8__Dysteria	D_9__Dysteria sp. CFL08120904	0	0	0	0	0	0	0	1
D_0__Eukaryota	D_1__SAR	D_2__Alveolata	D_3__Ciliophora	D_7__Cyrtophoria	D_8__Odontochlamys	D_9__Odontochlamys alpestris biciliata	1	0	0	0	2	1	2	5
D_0__Eukaryota	D_1__SAR	D_2__Alveolata	D_3__Ciliophora	D_7__Cyrtophoria	D_8__Phascolodon	Ambiguous_taxa	3346	358	1	6	15373	2412	7956	233
D_0__Eukaryota	D_1__SAR	D_2__Alveolata	D_3__Ciliophora	D_7__Cyrtophoria	D_8__Pithites	D_9__Pithites vorax	0	0	0	0	0	0	0	2
D_0__Eukaryota	D_1__SAR	D_2__Alveolata	D_3__Ciliophora	D_7__Cyrtophoria	D_8__Trithigmostoma	Ambiguous_taxa	0	0	0	2	4	0	4	10
D_0__Eukaryota	D_1__SAR	D_2__Alveolata	D_3__Ciliophora	D_7__Hymenostomatia	D_8__Tetrahymena	Ambiguous_taxa	0	0	0	0	0	0	6	0
D_0__Eukaryota	D_1__SAR	D_2__Alveolata	D_3__Ciliophora	D_7__Hymenostomatia	D_8__uncultured	D_9__uncultured eukaryote	0	0	0	0	0	0	12	0
D_0__Eukaryota	D_1__SAR	D_2__Alveolata	D_3__Ciliophora	D_7__Peniculia	D_8__Paramecium	Ambiguous_taxa	0	0	1	0	0	0	0	0
D_0__Eukaryota	D_1__SAR	D_2__Alveolata	D_3__Ciliophora	D_7__Peniculia	D_8__Stokesia	Ambiguous_taxa	0	0	31	0	0	0	10	0
D_0__Eukaryota	D_1__SAR	D_2__Alveolata	D_3__Ciliophora	D_7__Peniculia	D_8__Stokesia	D_9__Disematostoma sp. aPFEU1	0	0	9	0	0	0	2	0
D_0__Eukaryota	D_1__SAR	D_2__Alveolata	D_3__Ciliophora	D_7__Peniculia	D_8__Stokesia	D_9__Frontoniidae sp. aAcq1	0	0	6	0	0	0	4	0
D_0__Eukaryota	D_1__SAR	D_2__Alveolata	D_3__Ciliophora	D_7__Peniculia	D_8__Stokesia	D_9__Stokesia sp. WS-2014	0	0	6	0	0	0	2	0
D_0__Eukaryota	D_1__SAR	D_2__Alveolata	D_3__Ciliophora	D_7__Peniculia	D_8__Stokesia	D_9__uncultured alveolate	0	0	49	0	0	2	9	0
D_0__Eukaryota	D_1__SAR	D_2__Alveolata	D_3__Ciliophora	D_7__Peniculia	D_8__Stokesia	D_9__uncultured ciliate	0	33	18217	1	3	1351	5598	416
D_0__Eukaryota	D_1__SAR	D_2__Alveolata	D_3__Ciliophora	D_7__Peniculia	D_8__Stokesia	D_9__uncultured eukaryote	0	0	0	0	0	1	2	0
D_0__Eukaryota	D_1__SAR	D_2__Alveolata	D_3__Ciliophora	D_7__Peniculia	D_8__Stokesia	D_9__uncultured oligohymenophorid ciliate	0	0	8	0	0	0	3	0
D_0__Eukaryota	D_1__SAR	D_2__Alveolata	D_3__Ciliophora	D_7__Peritrichia	D_8__Pseudovorticella	Ambiguous_taxa	0	0	0	0	0	1	0	0
D_0__Eukaryota	D_1__SAR	D_2__Alveolata	D_3__Ciliophora	D_7__Peritrichia	D_8__Pseudovorticella	D_9__Pseudovorticella sp. Dazhou bridge	0	0	0	0	0	0	0	1
D_0__Eukaryota	D_1__SAR	D_2__Alveolata	D_3__Ciliophora	D_7__Peritrichia	D_8__Urceolaria	Ambiguous_taxa	0	0	0	0	0	1	0	0
D_0__Eukaryota	D_1__SAR	D_2__Alveolata	D_3__Ciliophora	D_7__Platyophryida	D_8__Platyophrya	D_9__uncultured eukaryote	0	0	0	0	0	0	0	3
D_0__Eukaryota	D_1__SAR	D_2__Alveolata	D_3__Ciliophora	D_7__Scuticociliatia	Ambiguous_taxa	Ambiguous_taxa	1	0	0	0	0	0	0	0
D_0__Eukaryota	D_1__SAR	D_2__Alveolata	D_3__Ciliophora	D_7__Scuticociliatia	D_8__Cardiostomatella	Ambiguous_taxa	0	0	0	0	1	0	0	0
D_0__Eukaryota	D_1__SAR	D_2__Alveolata	D_3__Ciliophora	D_7__Scuticociliatia	D_8__Dexitrichides	D_9__Dexitrichides pangi	0	0	0	0	1	0	0	0
D_0__Eukaryota	D_1__SAR	D_2__Alveolata	D_3__Ciliophora	D_7__Scuticociliatia	D_8__Mesanophrys	D_9__Mesanophrys carcini	1	0	0	0	0	0	0	0
D_0__Eukaryota	D_1__SAR	D_2__Alveolata	D_3__Ciliophora	D_7__Scuticociliatia	D_8__Paratetrahymena	Ambiguous_taxa	0	0	0	0	0	0	1	0
D_0__Eukaryota	D_1__SAR	D_2__Alveolata	D_3__Ciliophora	D_7__Scuticociliatia	D_8__Sathrophilus	D_9__Sathrophilus holtae	0	0	0	0	0	0	6	0
D_0__Eukaryota	D_1__SAR	D_2__Alveolata	D_3__Ciliophora	D_7__Scuticociliatia	D_8__Uronema	D_9__Uronema elegans	1	0	0	0	0	0	0	0
D_0__Eukaryota	D_1__SAR	D_2__Alveolata	D_3__Ciliophora	D_7__Scuticociliatia	D_8__uncultured	Ambiguous_taxa	414	0	0	0	0	1	0	0
D_0__Eukaryota	D_1__SAR	D_2__Alveolata	D_3__Ciliophora	D_7__Scuticociliatia	D_8__uncultured	D_9__uncultured eukaryote	1	0	0	0	0	0	0	1
D_0__Eukaryota	D_1__SAR	D_2__Alveolata	D_3__Ciliophora	D_7__Scuticociliatia	D_8__uncultured	D_9__uncultured marine eukaryote	2	0	0	0	0	0	1	0
D_0__Eukaryota	D_1__SAR	D_2__Alveolata	D_3__Ciliophora	D_7__Suctoria	D_8__Acineta	D_9__uncultured eukaryote	0	0	0	0	0	0	2	2
D_0__Eukaryota	D_1__SAR	D_2__Alveolata	D_3__Ciliophora	D_7__Suctoria	D_8__BOLA439	D_9__uncultured marine eukaryote	0	0	0	1	0	0	0	0
D_0__Eukaryota	D_1__SAR	D_2__Alveolata	D_3__Ciliophora	D_7__Suctoria	D_8__Ephelota	Ambiguous_taxa	0	0	0	0	0	0	3	8
D_0__Eukaryota	D_1__SAR	D_2__Alveolata	D_3__Ciliophora	D_7__Suctoria	D_8__Paracineta	D_9__uncultured eukaryote	0	0	0	0	0	0	1	0
D_0__Eukaryota	D_1__SAR	D_2__Alveolata	D_3__Ciliophora	D_7__Suctoria	D_8__Tokophrya	Ambiguous_taxa	9	2	0	0	0	2	59	125
D_0__Eukaryota	D_1__SAR	D_2__Alveolata	D_3__Ciliophora	D_7__Suctoria	D_8__Tokophrya	D_9__Tokophrya sp. QD-2014	0	0	0	0	0	0	1	0
D_0__Eukaryota	D_1__SAR	D_2__Alveolata	D_3__Dinoflagellata	D_4__Dinophyceae	D_5__uncultured	D_6__uncultured eukaryote	0	0	0	10	0	0	0	0
D_0__Eukaryota	D_1__SAR	D_2__Alveolata	D_3__Dinoflagellata	D_5__Gymnodiniphycidae	D_6__Gyrodinium	D_7__uncultured eukaryote	0	0	1	0	0	0	0	0
D_0__Eukaryota	D_1__SAR	D_2__Alveolata	D_3__Dinoflagellata	D_5__Peridiniphycidae	D_6__Gonyaulacales	D_7__Pyxidinopsis sp. HG-2017a	0	1	0	0	0	0	0	0
D_0__Eukaryota	D_1__SAR	D_2__Alveolata	D_3__Dinoflagellata	D_5__Prorocentrales	D_6__Prorocentrum	D_7__Prorocentrum concavum	0	0	1	0	0	0	0	0
D_0__Eukaryota	D_1__SAR	D_2__Alveolata	D_3__Dinoflagellata	D_6__Gonyaulacales	D_7__Alexandrium	D_8__uncultured dinoflagellate	0	0	0	0	0	0	1	0
D_0__Eukaryota	D_1__SAR	D_2__Alveolata	D_3__Dinoflagellata	D_6__Gonyaulacales	D_7__Gonyaulax	Ambiguous_taxa	0	0	0	0	0	0	1	0
D_0__Eukaryota	D_1__SAR	D_2__Alveolata	D_3__Dinoflagellata	D_6__Gonyaulacales	D_7__Gonyaulax	D_8__Gonyaulax spinifera	0	0	0	0	0	0	1	0
D_0__Eukaryota	D_1__SAR	D_2__Alveolata	D_3__Dinoflagellata	D_6__Gonyaulacales	D_7__Gonyaulax	D_8__uncultured dinoflagellate	0	0	0	0	0	0	1	0
D_0__Eukaryota	D_1__SAR	D_2__Alveolata	D_3__Dinoflagellata	D_6__Gonyaulacales	D_7__Lingulodinium	Ambiguous_taxa	0	0	0	0	1	0	0	0
D_0__Eukaryota	D_1__SAR	D_2__Alveolata	D_3__Dinoflagellata	D_6__Peridiniales	D_7__Glenodinium	Ambiguous_taxa	0	0	0	0	0	0	0	1
D_0__Eukaryota	D_1__SAR	D_2__Alveolata	D_3__Dinoflagellata	D_6__Peridiniales	D_7__Peridinium	D_8__uncultured alveolata	1	0	0	0	8	0	0	0
D_0__Eukaryota	D_1__SAR	D_2__Alveolata	D_3__Dinoflagellata	D_6__Suessiaceae	D_7__Biecheleria	D_8__uncultured marine eukaryote	0	0	0	1	0	0	0	0
D_0__Eukaryota	D_1__SAR	D_2__Alveolata	D_3__Protalveolata	D_4__Colpodellida	D_5__Colpodella	Ambiguous_taxa	2	0	0	0	4	10	8	9
D_0__Eukaryota	D_1__SAR	D_2__Alveolata	D_3__Protalveolata	D_4__Colpodellida	D_5__Colpodella	D_6__uncultured Colpodellidae	0	0	0	0	0	0	0	1
D_0__Eukaryota	D_1__SAR	D_2__Alveolata	D_3__Protalveolata	D_4__Colpodellida	D_5__uncultured freshwater eukaryote	D_6__uncultured freshwater eukaryote	0	0	0	0	0	0	0	1
D_0__Eukaryota	D_1__SAR	D_2__Alveolata	D_3__Protalveolata	D_4__Perkinsidae	D_5__A31	Ambiguous_taxa	0	0	0	0	0	0	1	0
D_0__Eukaryota	D_1__SAR	D_2__Alveolata	D_3__Protalveolata	D_4__Perkinsidae	D_5__A31	D_6__Rana sphenocephala pathogen MJY-2007	0	0	0	0	0	1	0	0
D_0__Eukaryota	D_1__SAR	D_2__Alveolata	D_3__Protalveolata	D_4__Perkinsidae	D_5__A31	D_6__metagenome	0	0	0	0	0	0	1	0
D_0__Eukaryota	D_1__SAR	D_2__Alveolata	D_3__Protalveolata	D_4__Perkinsidae	D_5__A31	D_6__uncultured alveolate	0	0	0	0	0	0	1	0
D_0__Eukaryota	D_1__SAR	D_2__Alveolata	D_3__Protalveolata	D_4__Perkinsidae	D_5__A31	D_6__uncultured eukaryote	0	0	0	0	0	242	62	1
D_0__Eukaryota	D_1__SAR	D_2__Alveolata	D_3__Protalveolata	D_4__Perkinsidae	D_5__A31	D_6__uncultured microeukaryote	0	0	0	0	1	0	0	0
D_0__Eukaryota	D_1__SAR	D_2__Alveolata	D_3__Protalveolata	D_4__Perkinsidae	D_5__Parvilucifera	D_6__uncultured marine eukaryote	0	0	0	0	0	0	0	1
D_0__Eukaryota	D_1__SAR	D_2__Alveolata	D_3__Protalveolata	D_4__Syndiniales	D_5__Amoebophrya	Ambiguous_taxa	1	0	0	0	0	0	1	0
D_0__Eukaryota	D_1__SAR	D_2__Alveolata	D_3__Protalveolata	D_4__Syndiniales	D_5__Amoebophrya	D_6__Uncultured marine alveolate Group II DH148-EKD27	0	0	0	0	0	0	1	0
D_0__Eukaryota	D_1__SAR	D_2__Alveolata	D_3__Protalveolata	D_4__Syndiniales	D_5__Amoebophrya	D_6__uncultured dinoflagellate	0	0	1	0	0	0	0	0
D_0__Eukaryota	D_1__SAR	D_2__Alveolata	D_3__Protalveolata	D_4__Syndiniales	D_5__Amoebophrya	D_6__uncultured eukaryote	1	0	1	0	1	1	2	0
D_0__Eukaryota	D_1__SAR	D_2__Alveolata	D_3__Protalveolata	D_4__Syndiniales	D_5__Amoebophrya	D_6__uncultured marine alveolate	1	0	0	0	0	0	0	0
D_0__Eukaryota	D_1__SAR	D_2__Alveolata	D_3__Protalveolata	D_4__Syndiniales	D_5__Amoebophrya	D_6__uncultured marine picoplankton	0	0	0	0	0	1	0	0
D_0__Eukaryota	D_1__SAR	D_2__Alveolata	D_3__Protalveolata	D_4__Syndiniales	D_5__Syndiniales Group I	Ambiguous_taxa	0	0	0	0	0	1	0	1
D_0__Eukaryota	D_1__SAR	D_2__Alveolata	D_3__Protalveolata	D_4__Syndiniales	D_5__Syndiniales Group I	D_6__uncultured eukaryote	0	0	1	1	2	1	5	6
D_0__Eukaryota	D_1__SAR	D_2__Alveolata	D_3__Protalveolata	D_4__Syndiniales	D_5__Syndiniales Group II	Ambiguous_taxa	0	0	0	0	0	1	0	0
D_0__Eukaryota	D_1__SAR	D_2__Alveolata	D_3__Protalveolata	D_4__Syndiniales	D_5__Syndiniales Group II	D_6__uncultured eukaryote	2	0	1	0	3	2	5	2
D_0__Eukaryota	D_1__SAR	D_2__Alveolata	D_3__Protalveolata	D_4__Syndiniales	D_5__Syndiniales Group III	D_6__uncultured eukaryote	0	0	0	0	0	1	0	0
D_0__Eukaryota	D_1__SAR	D_2__Alveolata	D_3__Protalveolata	D_5__Ellobiopsidae	D_6__Thalassomyces	Ambiguous_taxa	0	0	0	0	0	0	0	1
D_0__Eukaryota	D_1__SAR	D_2__Rhizaria	D_3__Cercozoa	Ambiguous_taxa	Ambiguous_taxa	Ambiguous_taxa	143	170	39	134	427	217	1350	1239
D_0__Eukaryota	D_1__SAR	D_2__Rhizaria	D_3__Cercozoa	Ambiguous_taxa	D_5__metagenome	D_6__metagenome	0	1	2	0	0	1	1	3
D_0__Eukaryota	D_1__SAR	D_2__Rhizaria	D_3__Cercozoa	Ambiguous_taxa	D_5__uncultured Thaumatomonadida	D_6__uncultured Thaumatomonadida	0	0	0	0	0	0	0	1
D_0__Eukaryota	D_1__SAR	D_2__Rhizaria	D_3__Cercozoa	D_4__Athalamea environmental sample	D_5__Athalamea environmental sample	D_6__Athalamea environmental sample	0	0	0	0	0	0	0	6
D_0__Eukaryota	D_1__SAR	D_2__Rhizaria	D_3__Cercozoa	D_4__Basal Group T	D_5__Uncultured Cercozoa	D_6__Uncultured Cercozoa	0	0	0	7	1	0	0	1
D_0__Eukaryota	D_1__SAR	D_2__Rhizaria	D_3__Cercozoa	D_4__Cercomonadidae	Ambiguous_taxa	Ambiguous_taxa	75	90	1	109	9	14	25	77
D_0__Eukaryota	D_1__SAR	D_2__Rhizaria	D_3__Cercozoa	D_4__Cercomonadidae	D_5__Cavernomonas	Ambiguous_taxa	0	2	7	2	3	1	2	1
D_0__Eukaryota	D_1__SAR	D_2__Rhizaria	D_3__Cercozoa	D_4__Cercomonadidae	D_5__Cercomonas	Ambiguous_taxa	281	3	3	1	0	3	72	24
D_0__Eukaryota	D_1__SAR	D_2__Rhizaria	D_3__Cercozoa	D_4__Cercomonadidae	D_5__Cercomonas	D_6__Cercomonas agilis	1	0	1	0	0	0	1	0
D_0__Eukaryota	D_1__SAR	D_2__Rhizaria	D_3__Cercozoa	D_4__Cercomonadidae	D_5__Cercomonas	D_6__Cercomonas lenta	2	0	0	0	0	0	0	0
D_0__Eukaryota	D_1__SAR	D_2__Rhizaria	D_3__Cercozoa	D_4__Cercomonadidae	D_5__Cercomonas	D_6__Uncultured Cercozoa	0	0	0	6	12	12	0	0
D_0__Eukaryota	D_1__SAR	D_2__Rhizaria	D_3__Cercozoa	D_4__Cercomonadidae	D_5__Cercomonas	D_6__metagenome	12	7	5	6	5	3	18	8
D_0__Eukaryota	D_1__SAR	D_2__Rhizaria	D_3__Cercozoa	D_4__Cercomonadidae	D_5__Cercomonas	D_6__uncultured cercomonad	2	0	0	0	0	0	1	0
D_0__Eukaryota	D_1__SAR	D_2__Rhizaria	D_3__Cercozoa	D_4__Cercomonadidae	D_5__Cercomonas	D_6__uncultured eukaryote	0	0	0	0	0	0	0	1
D_0__Eukaryota	D_1__SAR	D_2__Rhizaria	D_3__Cercozoa	D_4__Cercomonadidae	D_5__Eocercomonas	Ambiguous_taxa	0	0	0	0	1	0	1	0
D_0__Eukaryota	D_1__SAR	D_2__Rhizaria	D_3__Cercozoa	D_4__Cercomonadidae	D_5__Paracercomonas	Ambiguous_taxa	0	0	0	0	0	0	1	0
D_0__Eukaryota	D_1__SAR	D_2__Rhizaria	D_3__Cercozoa	D_4__Cercomonadidae	D_5__Paracercomonas	D_6__Paracercomonas saepenatans	0	0	0	0	0	0	1	0
D_0__Eukaryota	D_1__SAR	D_2__Rhizaria	D_3__Cercozoa	D_4__Cercomonadidae	D_5__Paracercomonas	D_6__Uncultured Cercozoa	0	0	0	0	0	0	1	0
D_0__Eukaryota	D_1__SAR	D_2__Rhizaria	D_3__Cercozoa	D_4__Cercomonadidae	D_5__metagenome	D_6__metagenome	0	2	5	1	0	1	2	0
D_0__Eukaryota	D_1__SAR	D_2__Rhizaria	D_3__Cercozoa	D_4__Cercomonadidae	D_5__uncultured	Ambiguous_taxa	0	0	0	0	2	0	2	0
D_0__Eukaryota	D_1__SAR	D_2__Rhizaria	D_3__Cercozoa	D_4__Cercomonadidae	D_5__uncultured	D_6__metagenome	1	0	0	0	1	0	0	0
D_0__Eukaryota	D_1__SAR	D_2__Rhizaria	D_3__Cercozoa	D_4__Cercomonadidae	D_5__uncultured	D_6__uncultured Eimeriidae	6	9	3	8	6	5	18	15
D_0__Eukaryota	D_1__SAR	D_2__Rhizaria	D_3__Cercozoa	D_4__Cercomonadidae	D_5__uncultured Cercomonas	D_6__uncultured Cercomonas	0	0	0	0	0	0	1	0
D_0__Eukaryota	D_1__SAR	D_2__Rhizaria	D_3__Cercozoa	D_4__Cercomonadidae	D_5__uncultured eukaryote	D_6__uncultured eukaryote	0	0	0	0	0	0	1	0
D_0__Eukaryota	D_1__SAR	D_2__Rhizaria	D_3__Cercozoa	D_4__Chlorarachniophyta	D_5__Lotharella	Ambiguous_taxa	0	0	0	0	1	0	1	0
D_0__Eukaryota	D_1__SAR	D_2__Rhizaria	D_3__Cercozoa	D_4__Clathrulinidae	D_5__Hedriocystis	D_6__Clathrulina elegans	0	0	0	0	1	0	1	0
D_0__Eukaryota	D_1__SAR	D_2__Rhizaria	D_3__Cercozoa	D_4__Cyranomonas	D_5__uncultured Rhizaria	D_6__uncultured Rhizaria	0	0	1	0	1	1	1	2
D_0__Eukaryota	D_1__SAR	D_2__Rhizaria	D_3__Cercozoa	D_4__Glissomonadida	Ambiguous_taxa	Ambiguous_taxa	0	0	8	0	1	0	0	0
D_0__Eukaryota	D_1__SAR	D_2__Rhizaria	D_3__Cercozoa	D_4__Glissomonadida	Ambiguous_taxa	D_6__metagenome	3	2	25	0	1	8	4	10
D_0__Eukaryota	D_1__SAR	D_2__Rhizaria	D_3__Cercozoa	D_4__Glissomonadida	D_5__Allantion	D_6__Allantion sp. CCAP 1906/1	0	0	2	0	1	0	0	0
D_0__Eukaryota	D_1__SAR	D_2__Rhizaria	D_3__Cercozoa	D_4__Glissomonadida	D_5__Allantion	D_6__Allapsa vibrans	0	0	1	0	0	0	0	0
D_0__Eukaryota	D_1__SAR	D_2__Rhizaria	D_3__Cercozoa	D_4__Glissomonadida	D_5__Allantion	D_6__metagenome	0	1	1	0	0	0	0	0
D_0__Eukaryota	D_1__SAR	D_2__Rhizaria	D_3__Cercozoa	D_4__Glissomonadida	D_5__Allantion	D_6__soil flagellate AND11	0	0	0	0	0	0	1	0
D_0__Eukaryota	D_1__SAR	D_2__Rhizaria	D_3__Cercozoa	D_4__Glissomonadida	D_5__Allantion	D_6__uncultured Thaumatomonadida	0	0	0	0	0	285	60	0
D_0__Eukaryota	D_1__SAR	D_2__Rhizaria	D_3__Cercozoa	D_4__Glissomonadida	D_5__Bodomorpha	D_6__Bodomorpha sp.	0	0	0	49696	0	0	0	0
D_0__Eukaryota	D_1__SAR	D_2__Rhizaria	D_3__Cercozoa	D_4__Glissomonadida	D_5__Bodomorpha	D_6__Uncultured Cercozoa	0	0	4	1	2	0	3	1
D_0__Eukaryota	D_1__SAR	D_2__Rhizaria	D_3__Cercozoa	D_4__Glissomonadida	D_5__Bodomorpha	D_6__metagenome	371	1	6	0	1	0	4	1
D_0__Eukaryota	D_1__SAR	D_2__Rhizaria	D_3__Cercozoa	D_4__Glissomonadida	D_5__Bodomorpha	D_6__uncultured eukaryote	2	0	0	0	2	0	1	1
D_0__Eukaryota	D_1__SAR	D_2__Rhizaria	D_3__Cercozoa	D_4__Glissomonadida	D_5__Heteromita	Ambiguous_taxa	11508	4995	2677	9291	20822	8861	13250	10154
D_0__Eukaryota	D_1__SAR	D_2__Rhizaria	D_3__Cercozoa	D_4__Glissomonadida	D_5__Heteromita	D_6__Bodomorpha sp. HFCC56	440	33	22	29	155	143	158	327
D_0__Eukaryota	D_1__SAR	D_2__Rhizaria	D_3__Cercozoa	D_4__Glissomonadida	D_5__Heteromita	D_6__Cercozoa sp. A10p145at5	72	322	2	85	12	12	159	143
D_0__Eukaryota	D_1__SAR	D_2__Rhizaria	D_3__Cercozoa	D_4__Glissomonadida	D_5__Heteromita	D_6__Cercozoa sp. B128	54	891	0	8	15	9	108	35
D_0__Eukaryota	D_1__SAR	D_2__Rhizaria	D_3__Cercozoa	D_4__Glissomonadida	D_5__Heteromita	D_6__Heteromita sp. PRA-74	0	0	0	1	1	0	0	2
D_0__Eukaryota	D_1__SAR	D_2__Rhizaria	D_3__Cercozoa	D_4__Glissomonadida	D_5__Heteromita	D_6__Uncultured Cercozoa	0	0	0	0	0	14541	0	0
D_0__Eukaryota	D_1__SAR	D_2__Rhizaria	D_3__Cercozoa	D_4__Glissomonadida	D_5__Heteromita	D_6__metagenome	668	50	837	106	571	123	207	260
D_0__Eukaryota	D_1__SAR	D_2__Rhizaria	D_3__Cercozoa	D_4__Glissomonadida	D_5__Heteromita	D_6__uncultured eukaryote	2614	946	111	468	133	287	620	1147
D_0__Eukaryota	D_1__SAR	D_2__Rhizaria	D_3__Cercozoa	D_4__Glissomonadida	D_5__Proleptomonas	Ambiguous_taxa	0	0	0	0	0	0	0	1
D_0__Eukaryota	D_1__SAR	D_2__Rhizaria	D_3__Cercozoa	D_4__Glissomonadida	D_5__Proleptomonas	D_6__Proleptomonas faecicola	0	0	0	0	1	0	0	0
D_0__Eukaryota	D_1__SAR	D_2__Rhizaria	D_3__Cercozoa	D_4__Glissomonadida	D_5__Viridiraptor	D_6__uncultured eukaryote	0	0	10	0	0	1	1	0
D_0__Eukaryota	D_1__SAR	D_2__Rhizaria	D_3__Cercozoa	D_4__Glissomonadida	D_5__metagenome	D_6__metagenome	350	2	13	5	5	4	286	221
D_0__Eukaryota	D_1__SAR	D_2__Rhizaria	D_3__Cercozoa	D_4__Glissomonadida	D_5__uncultured	Ambiguous_taxa	0	0	5	0	0	1	1	0
D_0__Eukaryota	D_1__SAR	D_2__Rhizaria	D_3__Cercozoa	D_4__Glissomonadida	D_5__uncultured	D_6__metagenome	18	3	132	3	28	44	23	22
D_0__Eukaryota	D_1__SAR	D_2__Rhizaria	D_3__Cercozoa	D_4__Glissomonadida	D_5__uncultured eukaryote	D_6__uncultured eukaryote	1741	238	76908	75	3524	6254	3894	2806
D_0__Eukaryota	D_1__SAR	D_2__Rhizaria	D_3__Cercozoa	D_4__Granofilosea	D_5__Massisteria	D_6__uncultured eukaryote	0	0	0	0	1	0	0	0
D_0__Eukaryota	D_1__SAR	D_2__Rhizaria	D_3__Cercozoa	D_4__Imbricatea	D_5__Marimonadida	D_6__metagenome	0	0	0	0	1	0	0	2
D_0__Eukaryota	D_1__SAR	D_2__Rhizaria	D_3__Cercozoa	D_4__Imbricatea	D_5__Marimonadida	D_6__uncultured eukaryote	0	0	0	0	0	0	1	0
D_0__Eukaryota	D_1__SAR	D_2__Rhizaria	D_3__Cercozoa	D_4__Imbricatea	D_5__Nudifila	Ambiguous_taxa	1	1	1	1	2	0	1	0
D_0__Eukaryota	D_1__SAR	D_2__Rhizaria	D_3__Cercozoa	D_4__Incertae Sedis	D_5__Gymnophrys	Ambiguous_taxa	0	1	1	0	0	0	0	0
D_0__Eukaryota	D_1__SAR	D_2__Rhizaria	D_3__Cercozoa	D_4__Incertae Sedis	D_5__Gymnophrys	D_6__Athalamea environmental sample	0	0	0	0	1	0	0	1
D_0__Eukaryota	D_1__SAR	D_2__Rhizaria	D_3__Cercozoa	D_4__Incertae Sedis	D_5__Gymnophrys	D_6__Cercomonas celer	415	494	0	0	1	153	802	108
D_0__Eukaryota	D_1__SAR	D_2__Rhizaria	D_3__Cercozoa	D_4__Incertae Sedis	D_5__Gymnophrys	D_6__Cercomonas sp. C-83	0	0	1	0	0	0	0	0
D_0__Eukaryota	D_1__SAR	D_2__Rhizaria	D_3__Cercozoa	D_4__Incertae Sedis	D_5__Gymnophrys	D_6__Cercozoa sp. DDB-2008c	0	581	0	1	0	0	0	1
D_0__Eukaryota	D_1__SAR	D_2__Rhizaria	D_3__Cercozoa	D_4__Incertae Sedis	D_5__Gymnophrys	D_6__metagenome	1	0	0	0	0	0	0	0
D_0__Eukaryota	D_1__SAR	D_2__Rhizaria	D_3__Cercozoa	D_4__Incertae Sedis	D_5__Gymnophrys	D_6__uncultured eukaryote	0	0	0	0	0	0	0	2
D_0__Eukaryota	D_1__SAR	D_2__Rhizaria	D_3__Cercozoa	D_4__Incertae Sedis	D_5__Kraken	Ambiguous_taxa	0	0	1	0	1	0	0	0
D_0__Eukaryota	D_1__SAR	D_2__Rhizaria	D_3__Cercozoa	D_4__Metromonadea	D_5__Metopion	D_6__Metopion fluens	0	0	0	1	0	0	2	1
D_0__Eukaryota	D_1__SAR	D_2__Rhizaria	D_3__Cercozoa	D_4__Metromonadea	D_5__Micrometopion	D_6__Micrometopion nutans	0	0	0	0	0	0	0	1
D_0__Eukaryota	D_1__SAR	D_2__Rhizaria	D_3__Cercozoa	D_4__Metromonadea	D_5__Micrometopion	D_6__uncultured Rhizaria	0	0	0	0	0	1	0	0
D_0__Eukaryota	D_1__SAR	D_2__Rhizaria	D_3__Cercozoa	D_4__Novel Clade 10	D_5__uncultured freshwater eukaryote	D_6__uncultured freshwater eukaryote	0	0	0	0	0	1	6	0
D_0__Eukaryota	D_1__SAR	D_2__Rhizaria	D_3__Cercozoa	D_4__Novel Clade 12	Ambiguous_taxa	Ambiguous_taxa	1	1	1	0	2	0	4	4
D_0__Eukaryota	D_1__SAR	D_2__Rhizaria	D_3__Cercozoa	D_4__Novel Clade 12	D_5__uncultured eukaryote	D_6__uncultured eukaryote	0	0	0	0	0	0	1	0
D_0__Eukaryota	D_1__SAR	D_2__Rhizaria	D_3__Cercozoa	D_4__Novel Clade 2	Ambiguous_taxa	Ambiguous_taxa	0	0	2	0	0	0	1	0
D_0__Eukaryota	D_1__SAR	D_2__Rhizaria	D_3__Cercozoa	D_4__Novel Clade 2	D_5__Uncultured Cercozoa	D_6__Uncultured Cercozoa	2	1	0	0	0	1	0	0
D_0__Eukaryota	D_1__SAR	D_2__Rhizaria	D_3__Cercozoa	D_4__Novel Clade Gran-3	D_5__Uncultured Cercozoa	D_6__Uncultured Cercozoa	0	0	0	0	2	0	1	0
D_0__Eukaryota	D_1__SAR	D_2__Rhizaria	D_3__Cercozoa	D_4__Novel Clade Gran-3	D_5__metagenome	D_6__metagenome	0	0	0	1	0	0	1	2
D_0__Eukaryota	D_1__SAR	D_2__Rhizaria	D_3__Cercozoa	D_4__Novel Clade Gran-3	D_5__uncultured eukaryote	D_6__uncultured eukaryote	0	1	0	0	1	0	2	2
D_0__Eukaryota	D_1__SAR	D_2__Rhizaria	D_3__Cercozoa	D_4__Novel Clade Gran-4	D_5__Exuviaella pusilla	D_6__Exuviaella pusilla	0	0	0	0	1	0	0	0
D_0__Eukaryota	D_1__SAR	D_2__Rhizaria	D_3__Cercozoa	D_4__Novel Clade Gran-4	D_5__Uncultured Cercozoa	D_6__Uncultured Cercozoa	1	1	0	0	0	0	0	1
D_0__Eukaryota	D_1__SAR	D_2__Rhizaria	D_3__Cercozoa	D_4__Novel Clade Gran-5	Ambiguous_taxa	Ambiguous_taxa	31	0	0	0	0	0	0	0
D_0__Eukaryota	D_1__SAR	D_2__Rhizaria	D_3__Cercozoa	D_4__Novel Clade Gran-5	D_5__Uncultured Cercozoa	D_6__Uncultured Cercozoa	0	1	0	0	4	1	15	11
D_0__Eukaryota	D_1__SAR	D_2__Rhizaria	D_3__Cercozoa	D_4__Novel Clade Gran-6	D_5__Uncultured Cercozoa	D_6__Uncultured Cercozoa	1	0	5	2	4	2	3	1
D_0__Eukaryota	D_1__SAR	D_2__Rhizaria	D_3__Cercozoa	D_4__Pansomonadida	D_5__Aurigamonas	D_6__Aurigamonas solis	0	0	0	0	0	0	0	1
D_0__Eukaryota	D_1__SAR	D_2__Rhizaria	D_3__Cercozoa	D_4__Phytomyxea	D_5__Maullinia	D_6__uncultured eukaryote	0	0	0	0	0	1	0	0
D_0__Eukaryota	D_1__SAR	D_2__Rhizaria	D_3__Cercozoa	D_4__Phytomyxea	D_5__Novel Clade 9	D_6__Uncultured Cercozoa	0	1	0	0	0	0	0	0
D_0__Eukaryota	D_1__SAR	D_2__Rhizaria	D_3__Cercozoa	D_4__Phytomyxea	D_5__Polymyxa	D_6__uncultured plasmodiophorid	0	1	0	0	0	0	0	0
D_0__Eukaryota	D_1__SAR	D_2__Rhizaria	D_3__Cercozoa	D_4__Thecofilosea	Ambiguous_taxa	D_6__metagenome	2	2	0	1	1	0	2	2
D_0__Eukaryota	D_1__SAR	D_2__Rhizaria	D_3__Cercozoa	D_4__Thecofilosea	D_5__Uncultured Cercozoa	D_6__Uncultured Cercozoa	0	0	0	0	1	0	0	0
D_0__Eukaryota	D_1__SAR	D_2__Rhizaria	D_3__Cercozoa	D_4__Thecofilosea	D_5__uncultured	Ambiguous_taxa	1	4	3	2	9	2	11	18
D_0__Eukaryota	D_1__SAR	D_2__Rhizaria	D_3__Cercozoa	D_4__Thecofilosea	D_5__uncultured	D_6__Phaseoleae environmental sample	0	0	0	0	0	0	0	1
D_0__Eukaryota	D_1__SAR	D_2__Rhizaria	D_3__Cercozoa	D_4__Thecofilosea	D_5__uncultured	D_6__Uncultured Cercozoa	105	3	33	8	54	9	33	42
D_0__Eukaryota	D_1__SAR	D_2__Rhizaria	D_3__Cercozoa	D_4__Thecofilosea	D_5__uncultured	D_6__metagenome	0	0	0	3	3	1	1	5
D_0__Eukaryota	D_1__SAR	D_2__Rhizaria	D_3__Cercozoa	D_4__Thecofilosea	D_5__uncultured	D_6__uncultured Eimeriidae	0	1	0	1	3	0	4	4
D_0__Eukaryota	D_1__SAR	D_2__Rhizaria	D_3__Cercozoa	D_4__Thecofilosea	D_5__uncultured	D_6__uncultured Rhizaria	0	0	0	0	0	0	1	1
D_0__Eukaryota	D_1__SAR	D_2__Rhizaria	D_3__Cercozoa	D_4__Thecofilosea	D_5__uncultured	D_6__uncultured eukaryote	2957	2752	55	5429	4803	982	7749	9043
D_0__Eukaryota	D_1__SAR	D_2__Rhizaria	D_3__Cercozoa	D_4__Thecofilosea	D_5__uncultured	D_6__uncultured marine eukaryote	24	374	14	9	13	31	427	783
D_0__Eukaryota	D_1__SAR	D_2__Rhizaria	D_3__Cercozoa	D_4__Vampyrellidae	Ambiguous_taxa	Ambiguous_taxa	628	0	0	0	2	0	37	18
D_0__Eukaryota	D_1__SAR	D_2__Rhizaria	D_3__Cercozoa	D_4__Vampyrellidae	D_5__Cercozoa sp. 1 YG-2013	D_6__Cercozoa sp. 1 YG-2013	0	0	0	0	0	0	1	0
D_0__Eukaryota	D_1__SAR	D_2__Rhizaria	D_3__Cercozoa	D_4__Vampyrellidae	D_5__Kumanoa intorta	D_6__Kumanoa intorta	0	0	0	3371	1299	2154	0	0
D_0__Eukaryota	D_1__SAR	D_2__Rhizaria	D_3__Cercozoa	D_4__Vampyrellidae	D_5__Leptophrys	D_6__Uncultured Cercozoa	1	0	0	0	0	1	3	0
D_0__Eukaryota	D_1__SAR	D_2__Rhizaria	D_3__Cercozoa	D_4__Vampyrellidae	D_5__Uncultured Cercozoa	D_6__Uncultured Cercozoa	22	0	0	0	0	0	3	2
D_0__Eukaryota	D_1__SAR	D_2__Rhizaria	D_3__Cercozoa	D_4__Vampyrellidae	D_5__Vampyrella	D_6__Vampyrella lateritia	0	0	0	0	1	0	0	0
D_0__Eukaryota	D_1__SAR	D_2__Rhizaria	D_3__Cercozoa	D_4__Vampyrellidae	D_5__uncultured	D_6__Uncultured Cercozoa	1	0	0	0	0	0	0	0
D_0__Eukaryota	D_1__SAR	D_2__Rhizaria	D_3__Cercozoa	D_4__Vampyrellidae	D_5__uncultured	D_6__uncultured Eimeriidae	1	0	0	0	0	0	0	0
D_0__Eukaryota	D_1__SAR	D_2__Rhizaria	D_3__Cercozoa	D_4__Vampyrellidae	D_5__uncultured	D_6__uncultured eukaryote	4	0	0	0	238	1	521	146
D_0__Eukaryota	D_1__SAR	D_2__Rhizaria	D_3__Cercozoa	D_4__Vampyrellidae	D_5__uncultured	D_6__uncultured freshwater eukaryote	1	0	0	0	0	0	3	1
D_0__Eukaryota	D_1__SAR	D_2__Rhizaria	D_3__Cercozoa	D_4__metagenome	D_5__metagenome	D_6__metagenome	3	0	54	0	8	1	1	1
D_0__Eukaryota	D_1__SAR	D_2__Rhizaria	D_3__Cercozoa	D_4__uncultured	Ambiguous_taxa	Ambiguous_taxa	7	5	1445	4	676	585	746	8
D_0__Eukaryota	D_1__SAR	D_2__Rhizaria	D_3__Cercozoa	D_4__uncultured	D_5__Ammopiptanthus mongolicus	D_6__Ammopiptanthus mongolicus	0	0	0	0	1	4	4	2
D_0__Eukaryota	D_1__SAR	D_2__Rhizaria	D_3__Cercozoa	D_4__uncultured	D_5__Cercomonadida environmental sample	D_6__Cercomonadida environmental sample	0	0	1	0	0	1	1	1
D_0__Eukaryota	D_1__SAR	D_2__Rhizaria	D_3__Cercozoa	D_4__uncultured	D_5__Kiitoksia sp.	D_6__Kiitoksia sp.	0	1	1	0	0	0	0	0
D_0__Eukaryota	D_1__SAR	D_2__Rhizaria	D_3__Cercozoa	D_4__uncultured	D_5__Massisteria sp. diva	D_6__Massisteria sp. diva	0	0	0	0	1	0	0	0
D_0__Eukaryota	D_1__SAR	D_2__Rhizaria	D_3__Cercozoa	D_4__uncultured	D_5__Uncultured Cercozoa	D_6__Uncultured Cercozoa	49	21	9	35	4	8	23	36
D_0__Eukaryota	D_1__SAR	D_2__Rhizaria	D_3__Cercozoa	D_4__uncultured	D_5__eukaryotic picoplankton environmental sample	D_6__eukaryotic picoplankton environmental sample	1	0	0	0	0	0	0	0
D_0__Eukaryota	D_1__SAR	D_2__Rhizaria	D_3__Cercozoa	D_4__uncultured	D_5__metagenome	D_6__metagenome	1502	65	1974	10	986	169	108	288
D_0__Eukaryota	D_1__SAR	D_2__Rhizaria	D_3__Cercozoa	D_4__uncultured	D_5__uncultured Mortierella	D_6__uncultured Mortierella	7651	4131	2275	6942	2961	1657	3760	3633
D_0__Eukaryota	D_1__SAR	D_2__Rhizaria	D_3__Cercozoa	D_4__uncultured	D_5__uncultured Rhizaria	D_6__uncultured Rhizaria	596	173	37	23	128	177	940	794
D_0__Eukaryota	D_1__SAR	D_2__Rhizaria	D_3__Cercozoa	D_4__uncultured	D_5__uncultured eukaryote	D_6__uncultured eukaryote	8	1	14	4	2	23	13	6
D_0__Eukaryota	D_1__SAR	D_2__Rhizaria	D_3__Cercozoa	D_4__uncultured	D_5__uncultured marine eukaryote	D_6__uncultured marine eukaryote	58	4	32	14	96	56	50	90
D_0__Eukaryota	D_1__SAR	D_2__Rhizaria	D_3__Cercozoa	D_5__Cryomonadida	D_6__Ventrifissuridae	Ambiguous_taxa	0	1	1	0	0	1	3	1
D_0__Eukaryota	D_1__SAR	D_2__Rhizaria	D_3__Cercozoa	D_5__Cryomonadida	D_6__Ventrifissuridae	D_7__Uncultured Cercozoa	1	2	1	0	0	0	4	3
D_0__Eukaryota	D_1__SAR	D_2__Rhizaria	D_3__Cercozoa	D_5__Ebriacea	D_6__Ebria	Ambiguous_taxa	1	0	3	1	1	0	0	2
D_0__Eukaryota	D_1__SAR	D_2__Rhizaria	D_3__Cercozoa	D_5__Ebriacea	D_6__Ebria	D_7__uncultured Rhizaria	0	0	0	1	1	0	2	0
D_0__Eukaryota	D_1__SAR	D_2__Rhizaria	D_3__Cercozoa	D_5__Ebriacea	D_6__Ebria	D_7__uncultured eukaryote	0	0	0	0	2	1	0	0
D_0__Eukaryota	D_1__SAR	D_2__Rhizaria	D_3__Cercozoa	D_5__Incertae Sedis	D_6__Lecythium	D_7__Fisculla terrestris	0	0	0	0	0	1	0	0
D_0__Eukaryota	D_1__SAR	D_2__Rhizaria	D_3__Cercozoa	D_5__Incertae Sedis	D_6__Lecythium	D_7__Uncultured Cercozoa	0	0	0	0	1	0	0	1
D_0__Eukaryota	D_1__SAR	D_2__Rhizaria	D_3__Cercozoa	D_5__Incertae Sedis	D_6__Lecythium	D_7__metagenome	1	0	0	0	0	1	10	2
D_0__Eukaryota	D_1__SAR	D_2__Rhizaria	D_3__Cercozoa	D_5__Incertae Sedis	D_6__Lecythium	D_7__uncultured eukaryote	0	0	1	1	0	0	0	0
D_0__Eukaryota	D_1__SAR	D_2__Rhizaria	D_3__Cercozoa	D_5__Incertae Sedis	D_6__Pseudodifflugia	Ambiguous_taxa	0	0	0	0	0	0	1	0
D_0__Eukaryota	D_1__SAR	D_2__Rhizaria	D_3__Cercozoa	D_5__Marimonadida	D_6__BB01-173	D_7__uncultured eukaryote	0	0	0	0	0	0	1	0
D_0__Eukaryota	D_1__SAR	D_2__Rhizaria	D_3__Cercozoa	D_5__Marimonadida	D_6__Pseudopirsonia	D_7__uncultured Rhizaria	0	0	0	0	0	0	1	0
D_0__Eukaryota	D_1__SAR	D_2__Rhizaria	D_3__Cercozoa	D_5__Spongomonadida	D_6__Spongomonas	Ambiguous_taxa	1118	0	0	358	0	0	35	63
D_0__Eukaryota	D_1__SAR	D_2__Rhizaria	D_3__Cercozoa	D_5__Spongomonadida	D_6__Spongomonas	D_7__Uncultured Cercozoa	11	0	0	3	0	0	0	0
D_0__Eukaryota	D_1__SAR	D_2__Rhizaria	D_3__Cercozoa	D_6__Euglyphida	D_7__uncultured	Ambiguous_taxa	0	0	0	0	1	0	16	10
D_0__Eukaryota	D_1__SAR	D_2__Rhizaria	D_3__Cercozoa	D_6__Euglyphida	D_7__uncultured	D_8__Phaseoleae environmental sample	0	0	0	0	2	0	1	2
D_0__Eukaryota	D_1__SAR	D_2__Rhizaria	D_3__Cercozoa	D_6__Euglyphida	D_7__uncultured	D_8__Uncultured Cercozoa	0	0	0	0	1	0	4	0
D_0__Eukaryota	D_1__SAR	D_2__Rhizaria	D_3__Cercozoa	D_6__Euglyphida	D_7__uncultured	D_8__metagenome	0	0	0	0	0	0	1	0
D_0__Eukaryota	D_1__SAR	D_2__Rhizaria	D_3__Cercozoa	D_6__Protaspidae	D_7__Cryothecomonas	Ambiguous_taxa	0	1	0	0	0	0	0	1
D_0__Eukaryota	D_1__SAR	D_2__Rhizaria	D_3__Cercozoa	D_6__Protaspidae	D_7__Cryothecomonas	D_8__uncultured Rhizaria	0	0	0	0	0	0	2	0
D_0__Eukaryota	D_1__SAR	D_2__Rhizaria	D_3__Cercozoa	D_6__Protaspidae	D_7__Cryothecomonas	D_8__uncultured marine cercozoan	0	0	0	0	1	0	0	0
D_0__Eukaryota	D_1__SAR	D_2__Rhizaria	D_3__Cercozoa	D_6__Protaspidae	D_7__Protaspis	D_8__Protaspis obliqua	1	0	0	0	0	0	1	1
D_0__Eukaryota	D_1__SAR	D_2__Rhizaria	D_3__Cercozoa	D_6__Protaspidae	D_7__Protaspis	D_8__Uncultured Cercozoa	0	2	0	0	0	0	0	2
D_0__Eukaryota	D_1__SAR	D_2__Rhizaria	D_3__Cercozoa	D_6__Protaspidae	D_7__Protaspis	D_8__uncultured eukaryote	0	0	0	0	2	0	0	1
D_0__Eukaryota	D_1__SAR	D_2__Rhizaria	D_3__Cercozoa	D_6__Rhizaspididae	D_7__Rhogostoma	Ambiguous_taxa	0	0	0	0	0	0	1	0
D_0__Eukaryota	D_1__SAR	D_2__Rhizaria	D_3__Cercozoa	D_6__Rhizaspididae	D_7__Rhogostoma	D_8__Rhogostoma schuessleri	2	2	0	19	1	8	58	194
D_0__Eukaryota	D_1__SAR	D_2__Rhizaria	D_3__Cercozoa	D_6__Rhizaspididae	D_7__Rhogostoma	D_8__invertebrate environmental sample	1	0	0	0	0	0	1	1
D_0__Eukaryota	D_1__SAR	D_2__Rhizaria	D_3__Cercozoa	D_6__Rhizaspididae	D_7__Rhogostoma	D_8__Rhogostoma cylindrica	34	14	9	17	41	28	213	247
D_0__Eukaryota	D_1__SAR	D_2__Rhizaria	D_3__Cercozoa	D_6__Rhizaspididae	D_7__Rhogostoma	D_8__uncultured eukaryote	2	2	0	6	10	6	21	16
D_0__Eukaryota	D_1__SAR	D_2__Rhizaria	D_3__Cercozoa	D_6__Thaumatomonadida	D_7__Peregriniidae	D_8__uncultured freshwater eukaryote	2	0	0	0	0	0	3	0
D_0__Eukaryota	D_1__SAR	D_2__Rhizaria	D_3__Cercozoa	D_6__Thaumatomonadida	D_7__Peregriniidae	D_8__uncultured marine eukaryote	3	1	3	0	1	1	4	5
D_0__Eukaryota	D_1__SAR	D_2__Rhizaria	D_3__Cercozoa	D_7__Euglyphidae	D_8__Euglypha	Ambiguous_taxa	0	0	0	0	1	0	2	1
D_0__Eukaryota	D_1__SAR	D_2__Rhizaria	D_3__Cercozoa	D_7__Euglyphidae	D_8__Euglypha	D_9__uncultured eukaryote	0	0	0	0	1	0	1	0
D_0__Eukaryota	D_1__SAR	D_2__Rhizaria	D_3__Cercozoa	D_7__Incertae Sedis	D_8__Sphenoderia	Ambiguous_taxa	0	0	0	0	0	0	3	1
D_0__Eukaryota	D_1__SAR	D_2__Rhizaria	D_3__Cercozoa	D_7__Paulinellidae	D_8__Paulinella	D_9__Uncultured Cercozoa	0	0	0	0	0	0	0	1
D_0__Eukaryota	D_1__SAR	D_2__Rhizaria	D_3__Cercozoa	D_7__Paulinellidae	D_8__Paulinella	D_9__uncultured Rhizaria	0	0	0	0	0	1	0	0
D_0__Eukaryota	D_1__SAR	D_2__Rhizaria	D_3__Cercozoa	D_7__Paulinellidae	D_8__Paulinella	D_9__uncultured eukaryote	0	0	0	0	0	0	1	0
D_0__Eukaryota	D_1__SAR	D_2__Rhizaria	D_3__Cercozoa	D_7__Peregriniidae	D_8__D2P04A09	Ambiguous_taxa	0	0	1	0	0	0	1	0
D_0__Eukaryota	D_1__SAR	D_2__Rhizaria	D_3__Cercozoa	D_7__Peregriniidae	D_8__D2P04A09	D_9__uncultured marine eukaryote	0	0	0	0	0	0	1	1
D_0__Eukaryota	D_1__SAR	D_2__Rhizaria	D_3__Cercozoa	D_7__Peregriniidae	D_8__Esquamula	D_9__Esquamula lacrimiformis	1	0	0	0	0	0	0	0
D_0__Eukaryota	D_1__SAR	D_2__Rhizaria	D_3__Cercozoa	D_7__Peregriniidae	D_8__Gyromitus	Ambiguous_taxa	0	0	0	0	0	6	0	1
D_0__Eukaryota	D_1__SAR	D_2__Rhizaria	D_3__Cercozoa	D_7__Thaumatomonadidae	D_8__Thaumatomastix	D_9__Thaumatomastix sp. 2 JMS-2012	1	0	1	0	0	0	0	0
D_0__Eukaryota	D_1__SAR	D_2__Rhizaria	D_3__Cercozoa	D_7__Thaumatomonadidae	D_8__uncultured	D_9__Uncultured Cercozoa	0	0	0	0	0	1	0	0
D_0__Eukaryota	D_1__SAR	D_2__Rhizaria	D_3__Cercozoa	D_7__Trinematidae	Ambiguous_taxa	Ambiguous_taxa	26	99	3	7	1503	24	6334	2885
D_0__Eukaryota	D_1__SAR	D_2__Rhizaria	D_3__Cercozoa	D_7__Trinematidae	D_8__uncultured	D_9__uncultured Eimeriidae	5	0	0	0	2	4	238	106
D_0__Eukaryota	D_1__SAR	D_2__Rhizaria	D_3__Retaria	Ambiguous_taxa	Ambiguous_taxa	Ambiguous_taxa	0	0	0	0	0	0	1	0
D_0__Eukaryota	D_1__SAR	D_2__Rhizaria	D_3__Retaria	D_4__Polycystinea	D_5__Spumellaria	D_6__uncultured marine eukaryote	0	1	0	0	1	0	0	0
D_0__Eukaryota	D_1__SAR	D_2__Rhizaria	D_3__Retaria	D_4__RAD A	D_5__uncultured eukaryote	D_6__uncultured eukaryote	0	0	0	1	0	0	0	0
D_0__Eukaryota	D_1__SAR	D_2__Rhizaria	D_3__Retaria	D_4__RAD C	D_5__uncultured Rhizaria	D_6__uncultured Rhizaria	0	0	0	0	1	0	0	0
D_0__Eukaryota	D_1__SAR	D_2__Rhizaria	D_3__Retaria	D_5__Spumellaria	D_6__uncultured	D_7__uncultured marine eukaryote	1	1	0	0	0	0	0	0
D_0__Eukaryota	D_1__SAR	D_2__Stramenopiles	D_3__Bicosoecida	Ambiguous_taxa	Ambiguous_taxa	Ambiguous_taxa	0	0	0	0	0	0	0	1
D_0__Eukaryota	D_1__SAR	D_2__Stramenopiles	D_3__Bicosoecida	D_4__Bicosoeca	D_5__Stramenopile sp. MESS21	D_6__Stramenopile sp. MESS21	0	0	0	1	0	0	0	0
D_0__Eukaryota	D_1__SAR	D_2__Stramenopiles	D_3__Bicosoecida	D_4__CH1-2B-3	D_5__Bicosoecida gen. 2 sp. EK-2010a	D_6__Bicosoecida gen. 2 sp. EK-2010a	193	0	0	0	0	0	0	0
D_0__Eukaryota	D_1__SAR	D_2__Stramenopiles	D_3__Bicosoecida	D_4__CH1-2B-3	D_5__uncultured freshwater eukaryote	D_6__uncultured freshwater eukaryote	1	0	0	0	0	0	0	0
D_0__Eukaryota	D_1__SAR	D_2__Stramenopiles	D_3__Bicosoecida	D_4__Cafeteria	D_5__uncultured eukaryote	D_6__uncultured eukaryote	3	0	5	6	105	20	57	55
D_0__Eukaryota	D_1__SAR	D_2__Stramenopiles	D_3__Bicosoecida	D_4__Halocafeteria	D_5__Stramenopile sp. ME280100	D_6__Stramenopile sp. ME280100	0	0	0	0	0	0	0	1
D_0__Eukaryota	D_1__SAR	D_2__Stramenopiles	D_3__Bicosoecida	D_4__LG08-10	D_5__metagenome	D_6__metagenome	0	0	0	0	0	0	1	0
D_0__Eukaryota	D_1__SAR	D_2__Stramenopiles	D_3__Bicosoecida	D_4__LG08-10	D_5__uncultured freshwater eukaryote	D_6__uncultured freshwater eukaryote	0	0	0	0	0	0	1	0
D_0__Eukaryota	D_1__SAR	D_2__Stramenopiles	D_3__Bicosoecida	D_4__Nerada mexicana	D_5__Nerada mexicana	D_6__Nerada mexicana	0	0	0	0	0	0	0	1
D_0__Eukaryota	D_1__SAR	D_2__Stramenopiles	D_3__Bicosoecida	D_4__Pseudobodo	D_5__Pseudobodo tremulans	D_6__Pseudobodo tremulans	0	0	0	0	0	0	1	0
D_0__Eukaryota	D_1__SAR	D_2__Stramenopiles	D_3__Bicosoecida	D_4__Rictus	D_5__uncultured marine eukaryote	D_6__uncultured marine eukaryote	1	0	0	0	0	0	0	0
D_0__Eukaryota	D_1__SAR	D_2__Stramenopiles	D_3__Bicosoecida	D_4__uncultured	D_5__uncultured eukaryote	D_6__uncultured eukaryote	1	0	0	0	0	0	0	0
D_0__Eukaryota	D_1__SAR	D_2__Stramenopiles	D_3__Bicosoecida	D_4__uncultured	D_5__uncultured marine eukaryote	D_6__uncultured marine eukaryote	0	0	0	0	0	1	0	0
D_0__Eukaryota	D_1__SAR	D_2__Stramenopiles	D_3__Bicosoecida	D_4__uncultured bicosoecid	D_5__uncultured bicosoecid	D_6__uncultured bicosoecid	1	0	0	0	0	0	0	0
D_0__Eukaryota	D_1__SAR	D_2__Stramenopiles	D_3__Hyphochytriomycetes	D_4__Hyphochytriales	Ambiguous_taxa	Ambiguous_taxa	0	0	0	0	0	1	0	0
D_0__Eukaryota	D_1__SAR	D_2__Stramenopiles	D_3__Labyrinthulomycetes	D_4__Labyrinthulaceae	D_5__Labyrinthula	D_6__uncultured eukaryote	1	0	0	0	0	1	0	0
D_0__Eukaryota	D_1__SAR	D_2__Stramenopiles	D_3__Labyrinthulomycetes	D_4__Sorodiplophrys	D_5__metagenome	D_6__metagenome	416	0	0	0	0	17	122	0
D_0__Eukaryota	D_1__SAR	D_2__Stramenopiles	D_3__Labyrinthulomycetes	D_4__Sorodiplophrys	D_5__uncultured Eimeriidae	D_6__uncultured Eimeriidae	19	0	0	0	0	0	0	0
D_0__Eukaryota	D_1__SAR	D_2__Stramenopiles	D_3__Labyrinthulomycetes	D_4__Sorodiplophrys	D_5__uncultured eukaryote	D_6__uncultured eukaryote	1	1	0	1	0	0	0	0
D_0__Eukaryota	D_1__SAR	D_2__Stramenopiles	D_3__Labyrinthulomycetes	D_4__Sorodiplophrys	D_5__uncultured freshwater eukaryote	D_6__uncultured freshwater eukaryote	0	0	0	0	0	3	2	0
D_0__Eukaryota	D_1__SAR	D_2__Stramenopiles	D_3__Labyrinthulomycetes	D_4__Sorodiplophrys	D_5__uncultured labyrinthulid	D_6__uncultured labyrinthulid	0	0	0	0	0	7	5	0
D_0__Eukaryota	D_1__SAR	D_2__Stramenopiles	D_3__Labyrinthulomycetes	D_4__Sorodiplophrys	D_5__uncultured marine eukaryote	D_6__uncultured marine eukaryote	0	0	0	0	1	3	0	0
D_0__Eukaryota	D_1__SAR	D_2__Stramenopiles	D_3__Labyrinthulomycetes	D_4__Thraustochytriaceae	D_5__Aplanochytrium	D_6__uncultured eukaryote	1	0	0	0	0	1	0	0
D_0__Eukaryota	D_1__SAR	D_2__Stramenopiles	D_3__Labyrinthulomycetes	D_4__Thraustochytriaceae	D_5__Oblongichytrium	D_6__Oblongichytrium porteri	0	0	0	0	0	2	0	1
D_0__Eukaryota	D_1__SAR	D_2__Stramenopiles	D_3__Labyrinthulomycetes	D_4__Thraustochytriaceae	D_5__Thraustochytrium	D_6__Thraustochytriidae sp. N1-27	0	0	0	0	1	1	0	0
D_0__Eukaryota	D_1__SAR	D_2__Stramenopiles	D_3__Labyrinthulomycetes	D_4__uncultured	Ambiguous_taxa	Ambiguous_taxa	1	0	0	0	1	5	5	0
D_0__Eukaryota	D_1__SAR	D_2__Stramenopiles	D_3__Labyrinthulomycetes	D_4__uncultured	D_5__uncultured eukaryote	D_6__uncultured eukaryote	0	0	0	1	0	0	0	0
D_0__Eukaryota	D_1__SAR	D_2__Stramenopiles	D_3__Labyrinthulomycetes	D_4__uncultured	D_5__uncultured labyrinthulid	D_6__uncultured labyrinthulid	0	0	1	0	1	1	1	1
D_0__Eukaryota	D_1__SAR	D_2__Stramenopiles	D_3__Labyrinthulomycetes	D_4__uncultured	D_5__uncultured stramenopile	D_6__uncultured stramenopile	0	0	1	0	1	1	1	0
D_0__Eukaryota	D_1__SAR	D_2__Stramenopiles	D_3__MAST-1	D_4__MAST-1A	D_5__uncultured stramenopile	D_6__uncultured stramenopile	0	0	0	0	0	0	0	1
D_0__Eukaryota	D_1__SAR	D_2__Stramenopiles	D_3__MAST-1	D_4__MAST-1C	Ambiguous_taxa	Ambiguous_taxa	0	0	0	0	0	1	0	0
D_0__Eukaryota	D_1__SAR	D_2__Stramenopiles	D_3__MAST-12	D_4__MAST-12C	Ambiguous_taxa	Ambiguous_taxa	1	0	0	0	0	0	0	0
D_0__Eukaryota	D_1__SAR	D_2__Stramenopiles	D_3__MAST-12	D_4__MAST-12C	D_5__Stramenopile sp. MAST-12 KKTS_D3	D_6__Stramenopile sp. MAST-12 KKTS_D3	2	0	0	0	0	0	0	1
D_0__Eukaryota	D_1__SAR	D_2__Stramenopiles	D_3__MAST-12	D_4__MAST-12C	D_5__uncultured Eimeriidae	D_6__uncultured Eimeriidae	1	0	0	0	0	0	0	0
D_0__Eukaryota	D_1__SAR	D_2__Stramenopiles	D_3__MAST-12	D_4__MAST-12C	D_5__uncultured MAST-12 related heterokont	D_6__uncultured MAST-12 related heterokont	5	0	0	0	0	0	0	0
D_0__Eukaryota	D_1__SAR	D_2__Stramenopiles	D_3__MAST-12	D_4__uncultured eukaryote	D_5__uncultured eukaryote	D_6__uncultured eukaryote	0	0	0	0	0	0	1	3
D_0__Eukaryota	D_1__SAR	D_2__Stramenopiles	D_3__MAST-22	D_4__MAST-22C	D_5__uncultured marine eukaryote	D_6__uncultured marine eukaryote	0	0	0	0	0	1	0	2
D_0__Eukaryota	D_1__SAR	D_2__Stramenopiles	D_3__MAST-22	D_4__uncultured eukaryote	D_5__uncultured eukaryote	D_6__uncultured eukaryote	0	0	0	0	0	1	0	0
D_0__Eukaryota	D_1__SAR	D_2__Stramenopiles	D_3__MAST-3	D_4__MAST-3B	D_5__uncultured eukaryote	D_6__uncultured eukaryote	0	0	0	0	0	0	0	1
D_0__Eukaryota	D_1__SAR	D_2__Stramenopiles	D_3__MAST-3	D_4__MAST-3D	D_5__uncultured stramenopile	D_6__uncultured stramenopile	1	0	0	0	0	0	0	0
D_0__Eukaryota	D_1__SAR	D_2__Stramenopiles	D_3__MAST-3	D_4__MAST-3F	Ambiguous_taxa	Ambiguous_taxa	0	0	0	0	0	0	1	0
D_0__Eukaryota	D_1__SAR	D_2__Stramenopiles	D_3__MAST-3	D_4__MAST-3G	D_5__uncultured eukaryote	D_6__uncultured eukaryote	0	0	0	0	0	1	0	0
D_0__Eukaryota	D_1__SAR	D_2__Stramenopiles	D_3__MAST-3	D_4__MAST-3I	D_5__uncultured stramenopile	D_6__uncultured stramenopile	0	0	0	0	0	0	1	0
D_0__Eukaryota	D_1__SAR	D_2__Stramenopiles	D_3__MAST-3	D_4__uncultured marine eukaryote	D_5__uncultured marine eukaryote	D_6__uncultured marine eukaryote	0	0	0	0	0	0	0	2
D_0__Eukaryota	D_1__SAR	D_2__Stramenopiles	D_3__MAST-6	D_4__eukaryote marine clone ME1-24	D_5__eukaryote marine clone ME1-24	D_6__eukaryote marine clone ME1-24	0	0	0	0	0	0	0	1
D_0__Eukaryota	D_1__SAR	D_2__Stramenopiles	D_3__MAST-6	D_4__uncultured marine eukaryote	D_5__uncultured marine eukaryote	D_6__uncultured marine eukaryote	0	0	0	0	0	0	1	0
D_0__Eukaryota	D_1__SAR	D_2__Stramenopiles	D_3__MAST-8	D_4__uncultured stramenopile	D_5__uncultured stramenopile	D_6__uncultured stramenopile	1	0	0	0	0	0	0	0
D_0__Eukaryota	D_1__SAR	D_2__Stramenopiles	D_3__MAST-9	D_4__MAST-9C	D_5__uncultured eukaryote	D_6__uncultured eukaryote	0	0	0	0	0	0	1	0
D_0__Eukaryota	D_1__SAR	D_2__Stramenopiles	D_3__MAST-9	D_4__MAST-9D	D_5__uncultured heterokont	D_6__uncultured heterokont	0	0	1	0	1	7	1	2
D_0__Eukaryota	D_1__SAR	D_2__Stramenopiles	D_3__MAST-9	D_4__uncultured marine eukaryote	D_5__uncultured marine eukaryote	D_6__uncultured marine eukaryote	0	0	1	0	1	0	0	0
D_0__Eukaryota	D_1__SAR	D_2__Stramenopiles	D_3__Ochrophyta	Ambiguous_taxa	Ambiguous_taxa	D_6__Hydrurus foetidus	2288	64913	3	528	677	858	2218	3743
D_0__Eukaryota	D_1__SAR	D_2__Stramenopiles	D_3__Ochrophyta	D_4__Chrysophyceae	Ambiguous_taxa	D_6__uncultured chrysophyte	128	0	0	0	0	0	0	0
D_0__Eukaryota	D_1__SAR	D_2__Stramenopiles	D_3__Ochrophyta	D_4__Chrysophyceae	Ambiguous_taxa	D_6__uncultured eukaryote	0	0	0	0	0	1	0	0
D_0__Eukaryota	D_1__SAR	D_2__Stramenopiles	D_3__Ochrophyta	D_4__Chrysophyceae	D_5__A-3-62	D_6__uncultured eukaryote	0	0	0	0	0	0	0	1
D_0__Eukaryota	D_1__SAR	D_2__Stramenopiles	D_3__Ochrophyta	D_4__Chrysophyceae	D_5__P34.45	Ambiguous_taxa	0	0	2	1	1	6	1	3
D_0__Eukaryota	D_1__SAR	D_2__Stramenopiles	D_3__Ochrophyta	D_4__Chrysophyceae	D_5__P34.45	D_6__Chrysophyceae sp. EK-2010a	4	5	0	2	4	18	9	12
D_0__Eukaryota	D_1__SAR	D_2__Stramenopiles	D_3__Ochrophyta	D_4__Chrysophyceae	D_5__P34.45	D_6__metagenome	0	0	0	0	0	0	0	1
D_0__Eukaryota	D_1__SAR	D_2__Stramenopiles	D_3__Ochrophyta	D_4__Chrysophyceae	D_5__P34.45	D_6__uncultured chrysophyte	3	0	0	1	1	15	9	12
D_0__Eukaryota	D_1__SAR	D_2__Stramenopiles	D_3__Ochrophyta	D_4__Chrysophyceae	D_5__P34.48	Ambiguous_taxa	1	0	0	0	0	1	0	1
D_0__Eukaryota	D_1__SAR	D_2__Stramenopiles	D_3__Ochrophyta	D_4__Chrysophyceae	D_5__P34.48	D_6__uncultured eukaryote	1	2	0	0	2	11	1	1
D_0__Eukaryota	D_1__SAR	D_2__Stramenopiles	D_3__Ochrophyta	D_4__Chrysophyceae	D_5__uncultured	Ambiguous_taxa	25	7	12	2	19	59	7	24
D_0__Eukaryota	D_1__SAR	D_2__Stramenopiles	D_3__Ochrophyta	D_4__Chrysophyceae	D_5__uncultured	D_6__Ochromonadaceae environmental sample	1	0	0	0	0	10	23	23
D_0__Eukaryota	D_1__SAR	D_2__Stramenopiles	D_3__Ochrophyta	D_4__Chrysophyceae	D_5__uncultured	D_6__metagenome	1	0	0	0	2	5	5	3
D_0__Eukaryota	D_1__SAR	D_2__Stramenopiles	D_3__Ochrophyta	D_4__Chrysophyceae	D_5__uncultured	D_6__uncultured eukaryote	3	3	7	0	12	175	88	119
D_0__Eukaryota	D_1__SAR	D_2__Stramenopiles	D_3__Ochrophyta	D_4__Chrysophyceae	D_5__uncultured	D_6__uncultured freshwater eukaryote	7	1	1	5	7	74	49	75
D_0__Eukaryota	D_1__SAR	D_2__Stramenopiles	D_3__Ochrophyta	D_4__Chrysophyceae	D_5__uncultured	D_6__uncultured marine eukaryote	0	1	0	0	1	2	4	4
D_0__Eukaryota	D_1__SAR	D_2__Stramenopiles	D_3__Ochrophyta	D_4__Chrysophyceae	D_5__uncultured	D_6__uncultured marine picoeukaryote	0	0	0	0	0	0	0	1
D_0__Eukaryota	D_1__SAR	D_2__Stramenopiles	D_3__Ochrophyta	D_4__Chrysophyceae	D_5__uncultured	D_6__uncultured marine stramenopile	4	2	32	1	43	110	18	23
D_0__Eukaryota	D_1__SAR	D_2__Stramenopiles	D_3__Ochrophyta	D_4__Chrysophyceae	D_5__uncultured	D_6__uncultured stramenopile	956	658	4727	497	5060	25427	2404	4811
D_0__Eukaryota	D_1__SAR	D_2__Stramenopiles	D_3__Ochrophyta	D_4__Chrysophyceae	D_5__uncultured eukaryote	D_6__uncultured eukaryote	1	0	2	0	3	0	0	2
D_0__Eukaryota	D_1__SAR	D_2__Stramenopiles	D_3__Ochrophyta	D_4__Diatomea	D_5__ME-Euk-FW10	D_6__uncultured marine eukaryote	1	0	1	0	0	0	0	2
D_0__Eukaryota	D_1__SAR	D_2__Stramenopiles	D_3__Ochrophyta	D_4__Diatomea	D_5__uncultured	D_6__uncultured Bacillariophyta	0	0	1	4118	0	0	0	0
D_0__Eukaryota	D_1__SAR	D_2__Stramenopiles	D_3__Ochrophyta	D_4__Dictyochophyceae	D_5__Pedinellales	D_6__uncultured marine picoeukaryote	0	0	0	0	0	1	0	0
D_0__Eukaryota	D_1__SAR	D_2__Stramenopiles	D_3__Ochrophyta	D_4__Pinguiophyceae	D_5__Pinguiochrysidales	Ambiguous_taxa	0	0	0	0	0	0	0	1
D_0__Eukaryota	D_1__SAR	D_2__Stramenopiles	D_3__Ochrophyta	D_4__Xanthophyceae	D_5__Mischococcales	Ambiguous_taxa	17	0	0	1	85	3	50	30
D_0__Eukaryota	D_1__SAR	D_2__Stramenopiles	D_3__Ochrophyta	D_4__Xanthophyceae	D_5__Trebouxiophyceae sp. Tow 6/3 P-16w	D_6__Trebouxiophyceae sp. Tow 6/3 P-16w	0	0	0	5	1	0	0	0
D_0__Eukaryota	D_1__SAR	D_2__Stramenopiles	D_3__Ochrophyta	D_4__Xanthophyceae	D_5__uncultured	D_6__uncultured marine eukaryote	0	0	0	1	0	0	0	0
D_0__Eukaryota	D_1__SAR	D_2__Stramenopiles	D_3__Ochrophyta	D_5__Chattonellales	D_6__Fibrocapsa	Ambiguous_taxa	0	0	0	0	0	0	0	1
D_0__Eukaryota	D_1__SAR	D_2__Stramenopiles	D_3__Ochrophyta	D_5__Chattonellales	D_6__Viridilobus	D_7__Viridilobus marinus	0	0	0	4	0	0	0	0
D_0__Eukaryota	D_1__SAR	D_2__Stramenopiles	D_3__Ochrophyta	D_5__Chromulinales	D_6__Chrysamoeba	D_7__uncultured chrysophyte	1	0	0	0	0	0	0	0
D_0__Eukaryota	D_1__SAR	D_2__Stramenopiles	D_3__Ochrophyta	D_5__Chromulinales	D_6__Chrysoxys	D_7__uncultured marine eukaryote	0	0	1	0	0	0	1	0
D_0__Eukaryota	D_1__SAR	D_2__Stramenopiles	D_3__Ochrophyta	D_5__Chromulinales	D_6__JBNA46	D_7__Ochromonadaceae environmental sample	1	0	0	0	0	0	0	0
D_0__Eukaryota	D_1__SAR	D_2__Stramenopiles	D_3__Ochrophyta	D_5__Chromulinales	D_6__Phaeoplaca	D_7__Phaeoplaca thallosa	0	0	0	0	0	1	0	0
D_0__Eukaryota	D_1__SAR	D_2__Stramenopiles	D_3__Ochrophyta	D_5__Chromulinales	D_6__Poterioochromonas	Ambiguous_taxa	0	0	0	0	1	0	0	0
D_0__Eukaryota	D_1__SAR	D_2__Stramenopiles	D_3__Ochrophyta	D_5__Chromulinales	D_6__Spumella	Ambiguous_taxa	4	0	0	0	1	3	13	8
D_0__Eukaryota	D_1__SAR	D_2__Stramenopiles	D_3__Ochrophyta	D_5__Chromulinales	D_6__Uroglena	Ambiguous_taxa	1	0	0	0	0	0	0	0
D_0__Eukaryota	D_1__SAR	D_2__Stramenopiles	D_3__Ochrophyta	D_5__Chromulinales	D_6__uncultured	D_7__Ochromonadaceae environmental sample	21	1	0	0	0	7	2	11
D_0__Eukaryota	D_1__SAR	D_2__Stramenopiles	D_3__Ochrophyta	D_5__Chromulinales	D_6__uncultured	D_7__metagenome	0	0	0	0	0	1	0	0
D_0__Eukaryota	D_1__SAR	D_2__Stramenopiles	D_3__Ochrophyta	D_5__Chromulinales	D_6__uncultured	D_7__uncultured marine eukaryote	0	0	6	0	0	15	2	3
D_0__Eukaryota	D_1__SAR	D_2__Stramenopiles	D_3__Ochrophyta	D_5__Mischococcales	D_6__Botrydiopsis	D_7__Botrydiopsis pyrenoidosa	0	0	0	1	0	0	0	0
D_0__Eukaryota	D_1__SAR	D_2__Stramenopiles	D_3__Ochrophyta	D_5__Mischococcales	D_6__Pseudopleurochloris	D_7__Pseudopleurochloris antarctica	0	1	0	4	0	0	0	0
D_0__Eukaryota	D_1__SAR	D_2__Stramenopiles	D_3__Ochrophyta	D_5__Ochromonadales	Ambiguous_taxa	Ambiguous_taxa	0	0	0	0	0	1	0	0
D_0__Eukaryota	D_1__SAR	D_2__Stramenopiles	D_3__Ochrophyta	D_5__Ochromonadales	D_6__Chrysonephele	D_7__Chrysonephele palustris	0	0	0	0	1	0	1	1
D_0__Eukaryota	D_1__SAR	D_2__Stramenopiles	D_3__Ochrophyta	D_5__Ochromonadales	D_6__Epipyxis	D_7__Epipyxis aureus	1	0	0	0	0	1	0	0
D_0__Eukaryota	D_1__SAR	D_2__Stramenopiles	D_3__Ochrophyta	D_5__Ochromonadales	D_6__Epipyxis	D_7__uncultured marine eukaryote	0	0	0	0	0	1	0	0
D_0__Eukaryota	D_1__SAR	D_2__Stramenopiles	D_3__Ochrophyta	D_5__Ochromonadales	D_6__Ochromonas	Ambiguous_taxa	4	0	2	0	2	3	4	5
D_0__Eukaryota	D_1__SAR	D_2__Stramenopiles	D_3__Ochrophyta	D_5__Ochromonadales	D_6__Ochromonas	D_7__Spumella sp. AR4D6	1	0	0	0	0	2	0	0
D_0__Eukaryota	D_1__SAR	D_2__Stramenopiles	D_3__Ochrophyta	D_5__Ochromonadales	D_6__Ochromonas	D_7__uncultured chrysophyte	1	0	0	0	1	11	9	2
D_0__Eukaryota	D_1__SAR	D_2__Stramenopiles	D_3__Ochrophyta	D_5__Ochromonadales	D_6__Ochromonas	D_7__uncultured eukaryote	1	0	0	0	0	0	0	0
D_0__Eukaryota	D_1__SAR	D_2__Stramenopiles	D_3__Ochrophyta	D_5__Ochromonadales	D_6__Ochromonas	D_7__uncultured freshwater eukaryote	0	0	0	0	0	0	1	0
D_0__Eukaryota	D_1__SAR	D_2__Stramenopiles	D_3__Ochrophyta	D_5__Ochromonadales	D_6__Paraphysomonas	Ambiguous_taxa	1	2	0	0	1	0	0	2
D_0__Eukaryota	D_1__SAR	D_2__Stramenopiles	D_3__Ochrophyta	D_5__Ochromonadales	D_6__Paraphysomonas	D_7__metagenome	0	0	0	0	0	1	0	0
D_0__Eukaryota	D_1__SAR	D_2__Stramenopiles	D_3__Ochrophyta	D_5__Ochromonadales	D_6__Paraphysomonas	D_7__uncultured marine eukaryote	8	0	0	0	0	0	0	0
D_0__Eukaryota	D_1__SAR	D_2__Stramenopiles	D_3__Ochrophyta	D_5__Ochromonadales	D_6__Paraphysomonas	D_7__uncultured stramenopile	8	0	0	0	1	10	3	6
D_0__Eukaryota	D_1__SAR	D_2__Stramenopiles	D_3__Ochrophyta	D_5__Ochromonadales	D_6__uncultured	D_7__uncultured freshwater eukaryote	0	0	0	0	1	0	0	0
D_0__Eukaryota	D_1__SAR	D_2__Stramenopiles	D_3__Ochrophyta	D_5__Ochromonadales	D_6__uncultured	D_7__uncultured marine eukaryote	1	0	0	0	0	0	0	0
D_0__Eukaryota	D_1__SAR	D_2__Stramenopiles	D_3__Ochrophyta	D_5__Pinguiochrysidales	D_6__Pinguiochrysis	D_7__Pinguiochrysis pyriformis	0	0	0	0	0	1	0	0
D_0__Eukaryota	D_1__SAR	D_2__Stramenopiles	D_3__Ochrophyta	D_5__Pinguiochrysidales	D_6__Polypodochrysis	D_7__Polypodochrysis teissieri	0	0	0	0	0	0	1	0
D_0__Eukaryota	D_1__SAR	D_2__Stramenopiles	D_3__Ochrophyta	D_5__Synurales	D_6__Mallomonas	Ambiguous_taxa	0	0	3	0	1	1	0	2
D_0__Eukaryota	D_1__SAR	D_2__Stramenopiles	D_3__Ochrophyta	D_5__Synurales	D_6__Mallomonas	D_7__Mallomonas annulata	0	0	0	0	0	0	3	2
D_0__Eukaryota	D_1__SAR	D_2__Stramenopiles	D_3__Ochrophyta	D_5__Synurales	D_6__Synura	Ambiguous_taxa	1	0	0	0	0	1	0	0
D_0__Eukaryota	D_1__SAR	D_2__Stramenopiles	D_3__Ochrophyta	D_5__Synurales	D_6__Synura	D_7__Synura macracantha	0	0	2	0	0	0	1	1
D_0__Eukaryota	D_1__SAR	D_2__Stramenopiles	D_3__Ochrophyta	D_5__Synurales	D_6__Tessellaria	D_7__Tessellaria lapponica	0	0	0	0	0	1	0	0
D_0__Eukaryota	D_1__SAR	D_2__Stramenopiles	D_3__Ochrophyta	D_5__Tribonematales	D_6__Ophiocytium	D_7__Ophiocytium capitatum	0	0	0	1	0	0	0	0
D_0__Eukaryota	D_1__SAR	D_2__Stramenopiles	D_3__Ochrophyta	D_6__Bacillariophyceae	D_7__Cylindrotheca closterium		0	0	0	162	0	1	0	0
D_0__Eukaryota	D_1__SAR	D_2__Stramenopiles	D_3__Ochrophyta	D_6__Bacillariophyceae	D_7__Cymbella	D_8__Cymbella tumida	0	0	0	0	0	0	0	1
D_0__Eukaryota	D_1__SAR	D_2__Stramenopiles	D_3__Ochrophyta	D_6__Bacillariophyceae	D_7__Diatoma	D_8__Diatoma hyemalis	0	0	0	0	0	0	0	1
D_0__Eukaryota	D_1__SAR	D_2__Stramenopiles	D_3__Ochrophyta	D_6__Bacillariophyceae	D_7__Fistulifera	Ambiguous_taxa	0	341	0	0	0	1	0	1
D_0__Eukaryota	D_1__SAR	D_2__Stramenopiles	D_3__Ochrophyta	D_6__Bacillariophyceae	D_7__Fistulifera	D_8__Mayamaea atomus	0	1	0	0	0	0	0	0
D_0__Eukaryota	D_1__SAR	D_2__Stramenopiles	D_3__Ochrophyta	D_6__Bacillariophyceae	D_7__Fistulifera	D_8__Mayamaea permitis	0	1	0	0	0	0	0	0
D_0__Eukaryota	D_1__SAR	D_2__Stramenopiles	D_3__Ochrophyta	D_6__Bacillariophyceae	D_7__Gyrosigma	D_8__uncultured eukaryote	0	0	0	0	0	1	0	0
D_0__Eukaryota	D_1__SAR	D_2__Stramenopiles	D_3__Ochrophyta	D_6__Bacillariophyceae	D_7__Hantzschia	Ambiguous_taxa	0	0	0	0	0	40	0	0
D_0__Eukaryota	D_1__SAR	D_2__Stramenopiles	D_3__Ochrophyta	D_6__Bacillariophyceae	D_7__Navicula	D_8__uncultured eukaryote	1	1	0	0	2	7	1	2
D_0__Eukaryota	D_1__SAR	D_2__Stramenopiles	D_3__Ochrophyta	D_6__Bacillariophyceae	D_7__Nitzschia	D_8__Nitzschia frigida	0	0	0	0	1	0	0	0
D_0__Eukaryota	D_1__SAR	D_2__Stramenopiles	D_3__Ochrophyta	D_6__Bacillariophyceae	D_7__Rhaphoneis	D_8__uncultured eukaryote	0	0	1	0	0	1	0	1
D_0__Eukaryota	D_1__SAR	D_2__Stramenopiles	D_3__Ochrophyta	D_6__Bacillariophyceae	D_7__Sellaphora	Ambiguous_taxa	0	1	0	0	0	0	0	0
D_0__Eukaryota	D_1__SAR	D_2__Stramenopiles	D_3__Ochrophyta	D_6__Bacillariophyceae	D_7__Cocconeidales	D_8__Cocconeis stauroneiformis	0	0	0	0	69106	0	0	0
D_0__Eukaryota	D_1__SAR	D_2__Stramenopiles	D_3__Ochrophyta	D_6__Mediophyceae	D_7__Biddulphiopsis	D_8__Stictocyclus stictodiscus	0	0	0	0	1	0	0	0
D_0__Eukaryota	D_1__SAR	D_2__Stramenopiles	D_3__Ochrophyta	D_6__Mediophyceae	D_7__Eucampia	D_8__uncultured stramenopile	0	0	0	0	0	0	0	1
D_0__Eukaryota	D_1__SAR	D_2__Stramenopiles	D_3__Ochrophyta	D_6__Mediophyceae	D_7__Pleurosira	Ambiguous_taxa	0	0	0	0	0	0	1	0
D_0__Eukaryota	D_1__SAR	D_2__Stramenopiles	D_3__Ochrophyta	D_6__Mediophyceae	D_7__Skeletonema	D_8__uncultured stramenopile	0	0	0	0	0	0	0	2
D_0__Eukaryota	D_1__SAR	D_2__Stramenopiles	D_3__Ochrophyta	D_6__Mediophyceae	D_7__Thalassiosira	D_8__uncultured Thalassiosira antarctica	22915	0	0	0	0	0	1	0
D_0__Eukaryota	D_1__SAR	D_2__Stramenopiles	D_3__Ochrophyta	D_6__Melosirids	D_7__Melosira	D_8__uncultured diatom	1	0	0	0	0	1	1	0
D_0__Eukaryota	D_1__SAR	D_2__Stramenopiles	D_3__Peronosporomycetes	Ambiguous_taxa	Ambiguous_taxa	Ambiguous_taxa	1	0	0	0	0	0	0	0
D_0__Eukaryota	D_1__SAR	D_2__Stramenopiles	D_3__Peronosporomycetes	D_4__Phytophthora	Ambiguous_taxa	Ambiguous_taxa	0	0	1	0	0	0	0	0
D_0__Eukaryota	D_1__SAR	D_2__Stramenopiles	D_3__Peronosporomycetes	D_4__Phytophthora	D_5__Phytophthora cinnamomi	D_6__Phytophthora cinnamomi	2	1	0	0	1	0	0	0
D_0__Eukaryota	D_1__SAR	D_2__Stramenopiles	D_3__Peronosporomycetes	D_4__Pythium	D_5__Pythium insidiosum	D_6__Pythium insidiosum	4	0	0	0	0	0	0	0
D_0__Eukaryota	D_1__SAR	D_2__Stramenopiles	D_3__Peronosporomycetes	D_4__uncultured	Ambiguous_taxa	Ambiguous_taxa	67	38	0	0	4	23	24	86
D_0__Eukaryota	D_1__SAR	D_2__Stramenopiles	D_3__Peronosporomycetes	D_4__uncultured	D_5__uncultured eukaryote	D_6__uncultured eukaryote	1	0	0	0	0	0	0	0
D_0__Eukaryota	D_1__SAR	D_2__Stramenopiles	D_3__Peronosporomycetes	D_4__uncultured	D_5__uncultured marine eukaryote	D_6__uncultured marine eukaryote	0	0	0	0	0	1	0	0
D_0__Eukaryota	D_1__SAR	D_2__Stramenopiles	D_3__Peronosporomycetes	D_4__uncultured	D_5__uncultured stramenopile	D_6__uncultured stramenopile	4	1	0	0	1	0	1	5
D_0__Eukaryota	D_1__SAR	D_2__Stramenopiles	D_3__Placididea	D_4__Placidia	D_5__Placidia cafeteriopsis	D_6__Placidia cafeteriopsis	0	0	1	0	0	0	0	0
No blast hit	Other	Other	Other	Other	Other	Other	11	7	13	8	18	32	41	24
